# Supplementary material for: Tailoring exciplex formation in metal-induced supramolecular organization
Source: Dalton Trans. 2026 Apr 6;55(22):8481–8. doi: 10.1039/d6dt00490c (PMC13093875; doi:10.1039/d6dt00490c)
Supplement: DT-055-D6DT00490C-s002 [file DT-055-D6DT00490C-s002.cif]

# Supplementary Information (SI) for Dalton Transactions.
# This journal is © The Royal Society of Chemistry 2026

####################################################################### 
# 
# This file contains crystal structure data downloaded from the 
# Cambridge Structural Database (CSD) hosted by the Cambridge 
# Crystallographic Data Centre (CCDC).
# 
# Full information about CCDC data access policies and citation 
# guidelines are available at http://www.ccdc.cam.ac.uk/access/V1 
# 
# Audit and citation data items may have been added by the CCDC. 
# Please retain this information to preserve the provenance of 
# this file and to allow appropriate attribution of the data. 
# 
#######################################################################

data_L1
_database_code_depnum_ccdc_archive 'CCDC 2531606'
loop_
_audit_author_name
_audit_author_address
'Laure Guenee'
;university of Geneva
Switzerland
;
_audit_update_record             
;
2026-02-17 deposited with the CCDC.	2026-04-02 downloaded from the CCDC.
;
_audit_creation_date             2025-04-14
_audit_creation_method           
;
Olex2 1.5
(compiled 2025.04.05 svn.rf049d14d for OlexSys, GUI svn.r7205)
;
_shelx_SHELXL_version_number     2018/3
_chemical_name_common            ?
_chemical_name_systematic        ?
_chemical_formula_moiety         'C67 H61 N5'
_chemical_formula_sum            'C67 H61 N5'
_chemical_formula_weight         936.20
_chemical_melting_point          ?
_chemical_oxdiff_formula         'C67 H61 N5 '
loop_
_atom_type_symbol
_atom_type_description
_atom_type_scat_dispersion_real
_atom_type_scat_dispersion_imag
_atom_type_scat_source
C C 0.0181 0.0091 'International Tables Vol C Tables 4.2.6.8 and 6.1.1.4'
H H 0.0000 0.0000 'International Tables Vol C Tables 4.2.6.8 and 6.1.1.4'
N N 0.0311 0.0180 'International Tables Vol C Tables 4.2.6.8 and 6.1.1.4'

_shelx_space_group_comment       
;
The symmetry employed for this shelxl refinement is uniquely defined
by the following loop, which should always be used as a source of
symmetry information in preference to the above space-group names.
They are only intended as comments.
;
_space_group_crystal_system      monoclinic
_space_group_IT_number           14
_space_group_name_H-M_alt        'P 1 21/c 1'
_space_group_name_Hall           '-P 2ybc'
loop_
_space_group_symop_operation_xyz
'x, y, z'
'-x, y+1/2, -z+1/2'
'-x, -y, -z'
'x, -y-1/2, z-1/2'

_cell_length_a                   26.0953(2)
_cell_length_b                   12.63448(11)
_cell_length_c                   16.11327(12)
_cell_angle_alpha                90
_cell_angle_beta                 103.8568(9)
_cell_angle_gamma                90
_cell_volume                     5157.94(8)
_cell_formula_units_Z            4
_cell_measurement_reflns_used    25945
_cell_measurement_temperature    120.00(10)
_cell_measurement_theta_max      74.0730
_cell_measurement_theta_min      2.8080
_shelx_estimated_absorpt_T_max   0.963
_shelx_estimated_absorpt_T_min   0.830
_exptl_absorpt_coefficient_mu    0.537
_exptl_absorpt_correction_T_max  0.967
_exptl_absorpt_correction_T_min  0.877
_exptl_absorpt_correction_type   analytical
_exptl_absorpt_process_details   
;
CrysAlisPro 1.171.43.90 (Rigaku Oxford Diffraction, 2023)
Analytical numeric absorption correction using a multifaceted crystal
model based on expressions derived by R.C. Clark & J.S. Reid.
(Clark, R. C. & Reid, J. S. (1995). Acta Cryst. A51, 887-897)
Empirical absorption correction using spherical harmonics,
implemented in SCALE3 ABSPACK scaling algorithm.
;
_exptl_absorpt_special_details   ?
_exptl_crystal_colour            colourless
_exptl_crystal_colour_primary    colourless
_exptl_crystal_density_diffrn    1.206
_exptl_crystal_density_meas      ?
_exptl_crystal_density_method    ?
_exptl_crystal_description       prism
_exptl_crystal_F_000             1992
loop_
_exptl_crystal_face_index_h
_exptl_crystal_face_index_k
_exptl_crystal_face_index_l
_exptl_crystal_face_perp_dist
0 0 1 0.1164
0 1 -2 0.1961
0 1 0 0.1213
0 -1 0 0.1113
-5 0 1 0.0366
5 0 -1 0.0366
0 -1 -2 0.2201
1 0 0 0.0497
-1 0 0 0.0497

_exptl_crystal_size_max          0.36
_exptl_crystal_size_mid          0.23
_exptl_crystal_size_min          0.07
loop_
_exptl_oxdiff_crystal_face_indexfrac_h
_exptl_oxdiff_crystal_face_indexfrac_k
_exptl_oxdiff_crystal_face_indexfrac_l
_exptl_oxdiff_crystal_face_x
_exptl_oxdiff_crystal_face_y
_exptl_oxdiff_crystal_face_z
0.0005 -0.0000 0.9997 0.0210 0.0403 0.0874
0.0002 0.9997 -1.9996 -0.0114 0.0236 -0.2301
0.0012 0.9996 -0.0001 0.0306 0.1042 -0.0554
-0.0012 -0.9996 0.0001 -0.0306 -0.1042 0.0554
-4.9983 0.0011 0.9996 -0.2731 0.1048 0.0460
4.9983 -0.0011 -0.9996 0.2731 -0.1048 -0.0460
-0.0022 -0.9996 -1.9994 -0.0726 -0.1847 -0.1193
0.9998 -0.0002 0.0000 0.0588 -0.0129 0.0083
-0.9998 0.0002 -0.0000 -0.0588 0.0129 -0.0083

_exptl_transmission_factor_max   ?
_exptl_transmission_factor_min   ?
_diffrn_reflns_av_R_equivalents  0.0380
_diffrn_reflns_av_unetI/netI     0.0235
_diffrn_reflns_Laue_measured_fraction_full 0.999
_diffrn_reflns_Laue_measured_fraction_max 0.987
_diffrn_reflns_limit_h_max       32
_diffrn_reflns_limit_h_min       -31
_diffrn_reflns_limit_k_max       15
_diffrn_reflns_limit_k_min       -15
_diffrn_reflns_limit_l_max       20
_diffrn_reflns_limit_l_min       -16
_diffrn_reflns_number            53092
_diffrn_reflns_point_group_measured_fraction_full 0.999
_diffrn_reflns_point_group_measured_fraction_max 0.987
_diffrn_reflns_theta_full        67.684
_diffrn_reflns_theta_max         74.250
_diffrn_reflns_theta_min         3.489
_diffrn_ambient_environment      N~2~
_diffrn_ambient_temperature      120.00(10)
_diffrn_detector                 'Hybrid Pixel Array Detector'
_diffrn_detector_area_resol_mean 10.0000
_diffrn_detector_type            'HyPix-Arc 150'
_diffrn_measured_fraction_theta_full 0.999
_diffrn_measured_fraction_theta_max 0.987
_diffrn_measurement_details      
;
List of Runs (angles in degrees, time in seconds):

  # Type    Start    End  Width  t~exp~   \w     \q     \k     \f   Frames
#--------------------------------------------------------------------------
  1  \w    -86.00 -36.00   0.50    1.50    --  -57.24 125.00  90.00  100
  2  \w    -70.00 -36.00   0.50    1.50    --  -57.24 125.00 -30.00   68
  3  \w    -85.00 -36.00   0.50    1.50    --  -57.24 125.00  30.00   98
  4  \w    -85.00 -59.00   0.50    1.50    --  -57.24 125.00-120.00   52
  5  \w     28.00  55.00   0.50    1.50    --   60.05  15.00  30.00   54
  6  \w     36.00  62.00   0.50    1.50    --   60.05-125.00-120.00   52
  7  \w     27.00  66.00   0.50    1.50    --   60.05  15.00-180.00   78
  8  \w     68.00 106.00   0.50    1.50    --   60.05  15.00  30.00   76
  9  \w     75.00 107.00   0.50    1.50    --   60.05  15.00-180.00   64
 10  \w     35.00  89.00   0.50    1.50    --   60.05-125.00 -60.00  108
 11  \w     44.00  70.00   0.50    1.50    --   60.05-125.00   0.00   52
 12  \w     20.00  45.00   0.50    1.50    --   60.05 -94.00 -30.00   50
 13  \w     35.00  72.00   0.50    1.50    --   60.05-125.00 120.00   74
 14  \w     48.00  76.00   0.50    1.50    --   74.47 -94.00   0.00   56
 15  \w     40.00  83.00   0.50    1.50    --   79.86 -94.00  90.00   86
 16  \w     52.00  78.00   0.50    1.50    --   79.86  15.00  60.00   52
 17  \w     43.00  79.00   0.50    1.50    --   79.86 -94.00 120.00   72
 18  \w     41.00  75.00   0.50    1.50    --   79.86 -94.00 -90.00   68
 19  \w    101.00 126.00   0.50    1.50    --   79.86  15.00 150.00   50
 20  \w     49.00  74.00   0.50    1.50    --   79.86 -94.00 -30.00   50
 21  \w     36.00  90.00   0.50    1.50    --   79.86-125.00  30.00  108
 22  \w     52.00  87.00   0.50    1.50    --   79.86 -94.00 150.00   70
 23  \w     43.00  82.00   0.50    1.50    --   79.86 -94.00  30.00   78
 24  \w     48.00  83.00   0.50    1.50    --   79.86  15.00-120.00   70
 25  \w     41.00  69.00   0.50    1.50    --   79.86 -94.00-180.00   56
 26  \w     42.00  90.00   0.50    1.50    --   79.86 -94.00 -60.00   96
 27  \w     50.00 125.00   0.50    1.50    --   79.86  15.00   0.00  150
 28  \w    101.00 126.00   0.50    1.50    --   79.86  15.00  60.00   50
 29  \w     43.00  79.00   0.50    1.50    --   79.86 -94.00-150.00   72
 30  \w     54.00  79.00   0.50    1.50    --   79.86-125.00-150.00   50
 31  \w     38.00  64.00   0.50    1.50    --   79.86-118.00 124.00   52
 32  \w     48.00  93.00   0.50    1.50    --   79.86  15.00 -60.00   90
 33  \w     40.00  89.00   0.50    1.50    --   79.86 -94.00  60.00   98
 34  \w     83.00 108.00   0.50    1.50    --   79.86-125.00-120.00   50
 35  \w     57.00  96.00   0.50    1.50    --   79.86  15.00 150.00   78
;
_diffrn_measurement_device       'four-circle diffractometer'
_diffrn_measurement_device_type  'XtaLAB Synergy, Dualflex, HyPix-Arc 150'
_diffrn_measurement_method       '\w scans'
_diffrn_orient_matrix_type       
'CrysAlisPro convention (1999,Acta A55,543-557)'
_diffrn_orient_matrix_UB_11      0.0588435000
_diffrn_orient_matrix_UB_12      0.0305375000
_diffrn_orient_matrix_UB_13      0.0209551000
_diffrn_orient_matrix_UB_21      -0.0128832000
_diffrn_orient_matrix_UB_22      0.1042222000
_diffrn_orient_matrix_UB_23      0.0403062000
_diffrn_orient_matrix_UB_31      0.0082537000
_diffrn_orient_matrix_UB_32      -0.0554348000
_diffrn_orient_matrix_UB_33      0.0873837000
_diffrn_radiation_monochromator  mirror
_diffrn_radiation_probe          x-ray
_diffrn_radiation_type           'Cu K\a'
_diffrn_radiation_wavelength     1.54184
_diffrn_source                   'micro-focus sealed X-ray tube'
_diffrn_source_type              'PhotonJet (Cu) X-ray Source'
_reflns_Friedel_coverage         0.000
_reflns_Friedel_fraction_full    .
_reflns_Friedel_fraction_max     .
_reflns_number_gt                9124
_reflns_number_total             10382
_reflns_special_details          
;
 Reflections were merged by SHELXL according to the crystal
 class for the calculation of statistics and refinement.
 
 _reflns_Friedel_fraction is defined as the number of unique
 Friedel pairs measured divided by the number that would be
 possible theoretically, ignoring centric projections and
 systematic absences.
;
_reflns_threshold_expression     'I > 2\s(I)'
_computing_cell_refinement       'CrysAlisPro 1.171.43.90 (Rigaku OD, 2023)'
_computing_data_collection       
'CrysAlisPro system (CCD 43.143a 64-bit (release 25-10-2024))'
_computing_data_reduction        'CrysAlisPro 1.171.43.90 (Rigaku OD, 2023)'
_computing_molecular_graphics    'Olex2 1.5 (Dolomanov et al., 2009)'
_computing_publication_material  'Olex2 1.5 (Dolomanov et al., 2009)'
_computing_structure_refinement  'SHELXL 2018/3 (Sheldrick, 2015)'
_computing_structure_solution    'SHELXT 2018/3 (Sheldrick, 2015)'
_refine_diff_density_max         0.484
_refine_diff_density_min         -0.215
_refine_diff_density_rms         0.040
_refine_ls_extinction_coef       .
_refine_ls_extinction_method     none
_refine_ls_goodness_of_fit_ref   1.057
_refine_ls_hydrogen_treatment    constr
_refine_ls_matrix_type           full
_refine_ls_number_parameters     653
_refine_ls_number_reflns         10382
_refine_ls_number_restraints     0
_refine_ls_R_factor_all          0.0544
_refine_ls_R_factor_gt           0.0484
_refine_ls_restrained_S_all      1.057
_refine_ls_shift/su_max          0.001
_refine_ls_shift/su_mean         0.000
_refine_ls_structure_factor_coef Fsqd
_refine_ls_weighting_details     
'w=1/[\s^2^(Fo^2^)+(0.0594P)^2^+2.2540P] where P=(Fo^2^+2Fc^2^)/3'
_refine_ls_weighting_scheme      calc
_refine_ls_wR_factor_gt          0.1275
_refine_ls_wR_factor_ref         0.1312
_refine_special_details          ?
_olex2_refinement_description    
;
1. Fixed Uiso
 At 1.2 times of:
  All C(H) groups, All C(H,H) groups
 At 1.5 times of:
  All C(H,H,H) groups
2.a Ternary CH refined with riding coordinates:
 C10(H10), C46(H46)
2.b Secondary CH2 refined with riding coordinates:
 C8(H8A,H8B), C9(H9A,H9B), C13(H13A,H13B), C14(H14A,H14B), C15(H15A,H15B),
 C44(H44A,H44B), C45(H45A,H45B), C49(H49A,H49B), C50(H50A,H50B), C51(H51A,H51B)
2.c Aromatic/amide H refined with riding coordinates:
 C2(H2), C4(H4), C5(H5), C17(H17), C18(H18), C20(H20), C21(H21), C23(H23),
 C24(H24), C25(H25), C27(H27), C28(H28), C33(H33), C34(H34), C35(H35), C39(H39),
  C41(H41), C42(H42), C53(H53), C54(H54), C56(H56), C57(H57), C59(H59),
 C60(H60), C61(H61), C63(H63), C64(H64)
2.d Idealised Me refined as rotating group:
 C11(H11A,H11B,H11C), C12(H12A,H12B,H12C), C47(H47A,H47B,H47C), C48(H48A,H48B,
 H48C)
;
_atom_sites_solution_hydrogens   geom
_atom_sites_solution_primary     dual
_atom_sites_solution_secondary   difmap
loop_
_atom_site_label
_atom_site_type_symbol
_atom_site_fract_x
_atom_site_fract_y
_atom_site_fract_z
_atom_site_U_iso_or_equiv
_atom_site_adp_type
_atom_site_occupancy
_atom_site_site_symmetry_order
_atom_site_calc_flag
_atom_site_refinement_flags_posn
_atom_site_refinement_flags_adp
_atom_site_refinement_flags_occupancy
_atom_site_disorder_assembly
_atom_site_disorder_group
N1 N 0.12812(5) 0.92750(10) 0.17581(8) 0.0313(3) Uani 1 1 d . . . . .
N2 N 0.20314(5) 0.83177(10) 0.21140(8) 0.0281(3) Uani 1 1 d . . . . .
N3 N 0.23329(5) 0.92887(10) 0.06437(8) 0.0285(3) Uani 1 1 d . . . . .
N4 N 0.30118(5) 0.90528(10) -0.09758(8) 0.0313(3) Uani 1 1 d . . . . .
N5 N 0.34173(5) 0.95354(10) 0.03679(8) 0.0303(3) Uani 1 1 d . . . . .
C1 C 0.12818(6) 0.86887(12) 0.24846(9) 0.0296(3) Uani 1 1 d . . . . .
C2 C 0.09007(6) 0.86268(12) 0.29621(10) 0.0317(3) Uani 1 1 d . . . . .
H2 H 0.058608 0.903374 0.280800 0.038 Uiso 1 1 calc R U . . .
C3 C 0.09913(6) 0.79602(12) 0.36643(9) 0.0309(3) Uani 1 1 d . . . . .
C4 C 0.14639(6) 0.73678(13) 0.38819(10) 0.0335(3) Uani 1 1 d . . . . .
H4 H 0.152201 0.692059 0.436955 0.040 Uiso 1 1 calc R U . . .
C5 C 0.18454(6) 0.74092(13) 0.34178(10) 0.0334(3) Uani 1 1 d . . . . .
H5 H 0.215917 0.699926 0.357045 0.040 Uiso 1 1 calc R U . . .
C6 C 0.17450(6) 0.80854(12) 0.27134(9) 0.0291(3) Uani 1 1 d . . . . .
C7 C 0.17274(6) 0.90299(11) 0.15566(9) 0.0281(3) Uani 1 1 d . . . . .
C8 C 0.25113(6) 0.77397(12) 0.20518(9) 0.0298(3) Uani 1 1 d . . . . .
H8A H 0.268537 0.744544 0.261864 0.036 Uiso 1 1 calc R U . . .
H8B H 0.276087 0.823499 0.187892 0.036 Uiso 1 1 calc R U . . .
C9 C 0.23792(6) 0.68452(12) 0.14038(10) 0.0343(3) Uani 1 1 d . . . . .
H9A H 0.220831 0.715118 0.083980 0.041 Uiso 1 1 calc R U . . .
H9B H 0.211963 0.637116 0.157284 0.041 Uiso 1 1 calc R U . . .
C10 C 0.28525(7) 0.61814(14) 0.13078(13) 0.0427(4) Uani 1 1 d . . . . .
H10 H 0.302663 0.588032 0.187973 0.051 Uiso 1 1 calc R U . . .
C11 C 0.32599(8) 0.68359(17) 0.09909(15) 0.0562(5) Uani 1 1 d . . . . .
H11A H 0.355059 0.637681 0.092628 0.084 Uiso 1 1 calc R U . . .
H11B H 0.339742 0.739578 0.140541 0.084 Uiso 1 1 calc R U . . .
H11C H 0.309312 0.715492 0.043779 0.084 Uiso 1 1 calc R U . . .
C12 C 0.26561(10) 0.52630(18) 0.06943(17) 0.0662(6) Uani 1 1 d . . . . .
H12A H 0.247778 0.554398 0.013245 0.099 Uiso 1 1 calc R U . . .
H12B H 0.240806 0.483022 0.091852 0.099 Uiso 1 1 calc R U . . .
H12C H 0.295671 0.482674 0.063919 0.099 Uiso 1 1 calc R U . . .
C13 C 0.05865(6) 0.78807(13) 0.42003(10) 0.0339(3) Uani 1 1 d . . . . .
H13A H 0.068279 0.728697 0.460886 0.041 Uiso 1 1 calc R U . . .
H13B H 0.023634 0.772267 0.382166 0.041 Uiso 1 1 calc R U . . .
C14 C 0.05500(6) 0.88985(14) 0.46958(10) 0.0356(3) Uani 1 1 d . . . . .
H14A H 0.027260 0.881732 0.501623 0.043 Uiso 1 1 calc R U . . .
H14B H 0.044679 0.949084 0.428777 0.043 Uiso 1 1 calc R U . . .
C15 C 0.10764(7) 0.91641(15) 0.53229(11) 0.0420(4) Uani 1 1 d . . . . .
H15A H 0.117500 0.857493 0.573544 0.050 Uiso 1 1 calc R U . . .
H15B H 0.135439 0.922592 0.500168 0.050 Uiso 1 1 calc R U . . .
C16 C 0.10564(6) 1.01778(14) 0.58092(11) 0.0380(4) Uani 1 1 d . . . . .
C17 C 0.12327(7) 1.11170(16) 0.55195(11) 0.0449(4) Uani 1 1 d . . . . .
H17 H 0.137784 1.109687 0.503240 0.054 Uiso 1 1 calc R U . . .
C18 C 0.12037(7) 1.20756(15) 0.59159(12) 0.0447(4) Uani 1 1 d . . . . .
H18 H 0.133027 1.269776 0.570048 0.054 Uiso 1 1 calc R U . . .
C19 C 0.09903(6) 1.21408(13) 0.66298(11) 0.0381(4) Uani 1 1 d . . . . .
C20 C 0.09563(7) 1.31234(14) 0.70710(13) 0.0453(4) Uani 1 1 d . . . . .
H20 H 0.107659 1.375772 0.686373 0.054 Uiso 1 1 calc R U . . .
C21 C 0.07596(7) 1.31623(14) 0.77643(12) 0.0459(4) Uani 1 1 d . . . . .
H21 H 0.074824 1.382236 0.804173 0.055 Uiso 1 1 calc R U . . .
C22 C 0.05642(6) 1.22287(14) 0.81019(11) 0.0400(4) Uani 1 1 d . . . . .
C23 C 0.03506(7) 1.22478(17) 0.88161(12) 0.0491(5) Uani 1 1 d . . . . .
H23 H 0.033181 1.289980 0.910102 0.059 Uiso 1 1 calc R U . . .
C24 C 0.01660(7) 1.13360(19) 0.91168(12) 0.0517(5) Uani 1 1 d . . . . .
H24 H 0.001986 1.136937 0.960240 0.062 Uiso 1 1 calc R U . . .
C25 C 0.01916(7) 1.03719(17) 0.87173(11) 0.0455(4) Uani 1 1 d . . . . .
H25 H 0.006162 0.975153 0.892988 0.055 Uiso 1 1 calc R U . . .
C26 C 0.04072(6) 1.03062(14) 0.80042(10) 0.0362(3) Uani 1 1 d . . . . .
C27 C 0.04539(6) 0.93285(13) 0.75786(11) 0.0381(4) Uani 1 1 d . . . . .
H27 H 0.033458 0.869478 0.778826 0.046 Uiso 1 1 calc R U . . .
C28 C 0.06616(6) 0.92785(13) 0.68911(11) 0.0371(4) Uani 1 1 d . . . . .
H28 H 0.068767 0.861074 0.663337 0.044 Uiso 1 1 calc R U . . .
C29 C 0.08453(6) 1.02109(13) 0.65356(10) 0.0326(3) Uani 1 1 d . . . . .
C30 C 0.08101(6) 1.11955(12) 0.69502(10) 0.0318(3) Uani 1 1 d . . . . .
C31 C 0.05927(6) 1.12455(13) 0.76794(10) 0.0330(3) Uani 1 1 d . . . . .
C32 C 0.18589(6) 0.94903(11) 0.07912(9) 0.0275(3) Uani 1 1 d . . . . .
C33 C 0.14781(6) 1.01101(12) 0.02445(9) 0.0311(3) Uani 1 1 d . . . . .
H33 H 0.114869 1.025260 0.037527 0.037 Uiso 1 1 calc R U . . .
C34 C 0.15910(6) 1.05103(13) -0.04888(10) 0.0334(3) Uani 1 1 d . . . . .
H34 H 0.134132 1.094186 -0.086671 0.040 Uiso 1 1 calc R U . . .
C35 C 0.20705(6) 1.02773(13) -0.06677(10) 0.0327(3) Uani 1 1 d . . . . .
H35 H 0.215196 1.052254 -0.117858 0.039 Uiso 1 1 calc R U . . .
C36 C 0.24314(6) 0.96735(12) -0.00795(9) 0.0288(3) Uani 1 1 d . . . . .
C37 C 0.29511(6) 0.94224(12) -0.02396(9) 0.0291(3) Uani 1 1 d . . . . .
C38 C 0.35517(6) 0.89027(12) -0.08495(10) 0.0311(3) Uani 1 1 d . . . . .
C39 C 0.38425(6) 0.85209(13) -0.14050(10) 0.0351(3) Uani 1 1 d . . . . .
H39 H 0.367015 0.830200 -0.196648 0.042 Uiso 1 1 calc R U . . .
C40 C 0.43893(6) 0.84642(13) -0.11270(11) 0.0365(3) Uani 1 1 d . . . . .
C41 C 0.46360(6) 0.87915(13) -0.02932(11) 0.0380(4) Uani 1 1 d . . . . .
H41 H 0.500963 0.875037 -0.011173 0.046 Uiso 1 1 calc R U . . .
C42 C 0.43579(6) 0.91698(13) 0.02718(11) 0.0358(3) Uani 1 1 d . . . . .
H42 H 0.453168 0.938909 0.083254 0.043 Uiso 1 1 calc R U . . .
C43 C 0.38107(6) 0.92161(12) -0.00160(10) 0.0313(3) Uani 1 1 d . . . . .
C44 C 0.35105(6) 1.00795(13) 0.11970(9) 0.0338(3) Uani 1 1 d . . . . .
H44A H 0.375776 0.965558 0.163328 0.041 Uiso 1 1 calc R U . . .
H44B H 0.317338 1.013649 0.137364 0.041 Uiso 1 1 calc R U . . .
C45 C 0.37390(6) 1.11815(13) 0.11561(10) 0.0348(3) Uani 1 1 d . . . . .
H45A H 0.408092 1.110909 0.099685 0.042 Uiso 1 1 calc R U . . .
H45B H 0.381244 1.149413 0.173603 0.042 Uiso 1 1 calc R U . . .
C46 C 0.33951(7) 1.19569(13) 0.05344(10) 0.0371(4) Uani 1 1 d . . . . .
H46 H 0.330877 1.162776 -0.004693 0.045 Uiso 1 1 calc R U . . .
C47 C 0.28786(7) 1.22149(15) 0.07748(12) 0.0453(4) Uani 1 1 d . . . . .
H47A H 0.295397 1.259471 0.132089 0.068 Uiso 1 1 calc R U . . .
H47B H 0.269039 1.155674 0.082847 0.068 Uiso 1 1 calc R U . . .
H47C H 0.265927 1.265902 0.032958 0.068 Uiso 1 1 calc R U . . .
C48 C 0.37122(8) 1.29677(15) 0.04967(12) 0.0470(4) Uani 1 1 d . . . . .
H48A H 0.403024 1.279415 0.030192 0.070 Uiso 1 1 calc R U . . .
H48B H 0.381347 1.328707 0.106687 0.070 Uiso 1 1 calc R U . . .
H48C H 0.349572 1.346903 0.009720 0.070 Uiso 1 1 calc R U . . .
C49 C 0.47101(7) 0.80069(14) -0.17102(12) 0.0421(4) Uani 1 1 d . . . . .
H49A H 0.509011 0.811719 -0.144920 0.051 Uiso 1 1 calc R U . . .
H49B H 0.462177 0.838752 -0.226321 0.051 Uiso 1 1 calc R U . . .
C50 C 0.46055(7) 0.68227(14) -0.18705(11) 0.0411(4) Uani 1 1 d . . . . .
H50A H 0.483301 0.655483 -0.223551 0.049 Uiso 1 1 calc R U . . .
H50B H 0.423346 0.672109 -0.218490 0.049 Uiso 1 1 calc R U . . .
C51 C 0.47115(7) 0.61736(14) -0.10403(11) 0.0430(4) Uani 1 1 d . . . . .
H51A H 0.508964 0.623535 -0.074659 0.052 Uiso 1 1 calc R U . . .
H51B H 0.450321 0.647509 -0.065809 0.052 Uiso 1 1 calc R U . . .
C52 C 0.45740(7) 0.50236(14) -0.11883(10) 0.0379(4) Uani 1 1 d . . . . .
C53 C 0.49739(7) 0.42885(15) -0.11737(11) 0.0409(4) Uani 1 1 d . . . . .
H53 H 0.532937 0.452613 -0.105799 0.049 Uiso 1 1 calc R U . . .
C54 C 0.48688(7) 0.32218(15) -0.13228(11) 0.0421(4) Uani 1 1 d . . . . .
H54 H 0.515271 0.274398 -0.130200 0.050 Uiso 1 1 calc R U . . .
C55 C 0.43559(7) 0.28399(14) -0.15021(10) 0.0386(4) Uani 1 1 d . . . . .
C56 C 0.42264(8) 0.17406(15) -0.16713(11) 0.0457(4) Uani 1 1 d . . . . .
H56 H 0.450326 0.124765 -0.165725 0.055 Uiso 1 1 calc R U . . .
C57 C 0.37293(9) 0.13943(16) -0.18472(11) 0.0504(5) Uani 1 1 d . . . . .
H57 H 0.366142 0.066157 -0.195187 0.060 Uiso 1 1 calc R U . . .
C58 C 0.32958(8) 0.20999(16) -0.18821(11) 0.0470(4) Uani 1 1 d . . . . .
C59 C 0.27733(9) 0.1754(2) -0.20700(12) 0.0588(6) Uani 1 1 d . . . . .
H59 H 0.269809 0.102432 -0.217714 0.071 Uiso 1 1 calc R U . . .
C60 C 0.23644(9) 0.2454(2) -0.21028(14) 0.0668(7) Uani 1 1 d . . . . .
H60 H 0.201121 0.220217 -0.223619 0.080 Uiso 1 1 calc R U . . .
C61 C 0.24623(8) 0.3526(2) -0.19432(14) 0.0638(6) Uani 1 1 d . . . . .
H61 H 0.217596 0.399912 -0.196775 0.077 Uiso 1 1 calc R U . . .
C62 C 0.29794(7) 0.39129(17) -0.17467(12) 0.0495(5) Uani 1 1 d . . . . .
C63 C 0.31042(8) 0.50155(17) -0.15599(13) 0.0508(5) Uani 1 1 d . . . . .
H63 H 0.282687 0.550532 -0.156818 0.061 Uiso 1 1 calc R U . . .
C64 C 0.36080(7) 0.53599(16) -0.13742(11) 0.0452(4) Uani 1 1 d . . . . .
H64 H 0.367523 0.608861 -0.124847 0.054 Uiso 1 1 calc R U . . .
C65 C 0.40475(7) 0.46675(14) -0.13589(10) 0.0375(4) Uani 1 1 d . . . . .
C66 C 0.39337(7) 0.35723(14) -0.15257(9) 0.0370(4) Uani 1 1 d . . . . .
C67 C 0.34023(7) 0.32000(15) -0.17177(10) 0.0411(4) Uani 1 1 d . . . . .

loop_
_atom_site_aniso_label
_atom_site_aniso_U_11
_atom_site_aniso_U_22
_atom_site_aniso_U_33
_atom_site_aniso_U_23
_atom_site_aniso_U_13
_atom_site_aniso_U_12
N1 0.0311(6) 0.0310(7) 0.0323(6) 0.0048(5) 0.0088(5) 0.0054(5)
N2 0.0270(6) 0.0286(6) 0.0285(6) 0.0030(5) 0.0063(5) 0.0040(5)
N3 0.0297(6) 0.0259(6) 0.0296(6) 0.0000(5) 0.0062(5) -0.0011(5)
N4 0.0286(6) 0.0332(7) 0.0322(6) -0.0009(5) 0.0076(5) -0.0035(5)
N5 0.0282(6) 0.0325(7) 0.0293(6) 0.0004(5) 0.0052(5) -0.0015(5)
C1 0.0289(7) 0.0287(7) 0.0307(7) 0.0021(6) 0.0061(6) 0.0030(6)
C2 0.0291(7) 0.0325(8) 0.0333(7) 0.0004(6) 0.0073(6) 0.0047(6)
C3 0.0309(7) 0.0308(8) 0.0312(7) -0.0016(6) 0.0081(6) -0.0002(6)
C4 0.0349(8) 0.0336(8) 0.0319(8) 0.0058(6) 0.0080(6) 0.0029(6)
C5 0.0320(8) 0.0325(8) 0.0349(8) 0.0060(6) 0.0066(6) 0.0067(6)
C6 0.0289(7) 0.0283(7) 0.0307(7) 0.0003(6) 0.0080(6) 0.0016(6)
C7 0.0288(7) 0.0260(7) 0.0288(7) 0.0003(6) 0.0054(6) 0.0022(6)
C8 0.0259(7) 0.0314(8) 0.0318(7) 0.0037(6) 0.0065(6) 0.0052(6)
C9 0.0331(8) 0.0292(8) 0.0404(8) -0.0009(6) 0.0083(6) 0.0032(6)
C10 0.0404(9) 0.0317(9) 0.0574(11) -0.0027(7) 0.0149(8) 0.0069(7)
C11 0.0510(11) 0.0484(11) 0.0786(14) -0.0060(10) 0.0343(10) 0.0062(9)
C12 0.0667(14) 0.0441(12) 0.0933(17) -0.0236(11) 0.0304(13) 0.0043(10)
C13 0.0321(8) 0.0358(8) 0.0349(8) 0.0019(6) 0.0098(6) 0.0006(6)
C14 0.0325(8) 0.0417(9) 0.0334(8) -0.0007(7) 0.0093(6) 0.0022(7)
C15 0.0351(8) 0.0507(10) 0.0393(9) -0.0083(8) 0.0071(7) 0.0050(7)
C16 0.0320(8) 0.0432(9) 0.0368(8) -0.0018(7) 0.0041(6) 0.0023(7)
C17 0.0425(9) 0.0546(11) 0.0385(9) 0.0033(8) 0.0115(7) -0.0029(8)
C18 0.0457(10) 0.0417(10) 0.0460(10) 0.0103(8) 0.0096(8) -0.0066(8)
C19 0.0348(8) 0.0332(8) 0.0426(9) 0.0047(7) 0.0022(7) -0.0016(7)
C20 0.0415(9) 0.0304(8) 0.0587(11) 0.0037(8) 0.0017(8) -0.0029(7)
C21 0.0434(10) 0.0342(9) 0.0538(11) -0.0086(8) -0.0008(8) 0.0064(7)
C22 0.0343(8) 0.0419(9) 0.0386(9) -0.0040(7) -0.0013(7) 0.0083(7)
C23 0.0443(10) 0.0592(12) 0.0396(9) -0.0081(8) 0.0019(7) 0.0170(9)
C24 0.0436(10) 0.0767(14) 0.0347(9) 0.0033(9) 0.0091(7) 0.0150(9)
C25 0.0358(9) 0.0625(12) 0.0371(9) 0.0122(8) 0.0064(7) 0.0053(8)
C26 0.0289(7) 0.0427(9) 0.0339(8) 0.0063(7) 0.0016(6) 0.0032(7)
C27 0.0342(8) 0.0365(9) 0.0400(9) 0.0094(7) 0.0020(7) -0.0026(7)
C28 0.0370(8) 0.0295(8) 0.0405(9) 0.0003(6) 0.0010(7) 0.0008(6)
C29 0.0290(7) 0.0336(8) 0.0323(7) 0.0013(6) 0.0018(6) 0.0016(6)
C30 0.0278(7) 0.0308(8) 0.0335(8) 0.0032(6) 0.0007(6) 0.0010(6)
C31 0.0275(7) 0.0350(8) 0.0326(8) 0.0009(6) -0.0004(6) 0.0042(6)
C32 0.0292(7) 0.0241(7) 0.0282(7) -0.0014(5) 0.0052(6) 0.0009(5)
C33 0.0308(7) 0.0311(8) 0.0310(7) -0.0002(6) 0.0065(6) 0.0045(6)
C34 0.0340(8) 0.0330(8) 0.0307(7) 0.0040(6) 0.0025(6) 0.0042(6)
C35 0.0356(8) 0.0331(8) 0.0283(7) 0.0030(6) 0.0054(6) -0.0019(6)
C36 0.0292(7) 0.0268(7) 0.0292(7) -0.0019(6) 0.0050(6) -0.0030(6)
C37 0.0296(7) 0.0274(7) 0.0298(7) 0.0023(6) 0.0064(6) -0.0030(6)
C38 0.0306(7) 0.0281(7) 0.0352(8) 0.0011(6) 0.0089(6) -0.0026(6)
C39 0.0356(8) 0.0338(8) 0.0369(8) -0.0036(6) 0.0108(6) -0.0048(6)
C40 0.0368(8) 0.0313(8) 0.0447(9) -0.0001(7) 0.0165(7) -0.0029(6)
C41 0.0289(8) 0.0347(8) 0.0495(9) 0.0017(7) 0.0074(7) -0.0012(6)
C42 0.0318(8) 0.0339(8) 0.0393(8) 0.0000(6) 0.0041(6) -0.0007(6)
C43 0.0320(8) 0.0276(7) 0.0340(8) 0.0024(6) 0.0072(6) -0.0009(6)
C44 0.0349(8) 0.0401(9) 0.0245(7) 0.0007(6) 0.0035(6) -0.0009(7)
C45 0.0347(8) 0.0403(9) 0.0279(7) -0.0035(6) 0.0045(6) -0.0037(7)
C46 0.0481(9) 0.0353(8) 0.0264(7) -0.0049(6) 0.0058(6) -0.0004(7)
C47 0.0440(10) 0.0419(10) 0.0471(10) -0.0095(8) 0.0049(8) 0.0029(8)
C48 0.0627(12) 0.0407(10) 0.0392(9) -0.0011(7) 0.0155(8) -0.0035(8)
C49 0.0382(9) 0.0415(9) 0.0510(10) -0.0015(8) 0.0194(8) -0.0036(7)
C50 0.0451(9) 0.0424(9) 0.0392(9) -0.0019(7) 0.0172(7) 0.0007(7)
C51 0.0477(10) 0.0430(10) 0.0386(9) -0.0024(7) 0.0110(7) 0.0008(8)
C52 0.0454(9) 0.0422(9) 0.0272(7) 0.0008(6) 0.0106(7) 0.0029(7)
C53 0.0430(9) 0.0456(10) 0.0350(8) 0.0008(7) 0.0108(7) 0.0014(7)
C54 0.0482(10) 0.0445(10) 0.0356(8) 0.0033(7) 0.0141(7) 0.0118(8)
C55 0.0482(9) 0.0433(9) 0.0251(7) 0.0041(6) 0.0103(6) 0.0028(7)
C56 0.0654(12) 0.0409(10) 0.0326(8) 0.0039(7) 0.0153(8) 0.0061(8)
C57 0.0730(13) 0.0442(10) 0.0349(9) 0.0043(8) 0.0150(9) -0.0066(9)
C58 0.0592(11) 0.0516(11) 0.0294(8) 0.0103(7) 0.0088(7) -0.0088(9)
C59 0.0649(13) 0.0678(14) 0.0418(10) 0.0142(9) 0.0089(9) -0.0205(11)
C60 0.0501(12) 0.0873(18) 0.0586(13) 0.0236(12) 0.0046(10) -0.0207(12)
C61 0.0463(11) 0.0852(17) 0.0591(12) 0.0299(12) 0.0111(9) 0.0003(11)
C62 0.0448(10) 0.0629(12) 0.0418(10) 0.0205(9) 0.0123(8) 0.0033(9)
C63 0.0469(10) 0.0575(12) 0.0525(11) 0.0185(9) 0.0210(9) 0.0135(9)
C64 0.0514(10) 0.0451(10) 0.0435(9) 0.0111(8) 0.0202(8) 0.0093(8)
C65 0.0446(9) 0.0424(9) 0.0275(7) 0.0058(6) 0.0125(6) 0.0053(7)
C66 0.0465(9) 0.0428(9) 0.0226(7) 0.0052(6) 0.0103(6) 0.0018(7)
C67 0.0462(9) 0.0494(10) 0.0281(8) 0.0112(7) 0.0097(7) -0.0016(8)

_geom_special_details            
;
 All esds (except the esd in the dihedral angle between two l.s. planes)
 are estimated using the full covariance matrix.  The cell esds are taken
 into account individually in the estimation of esds in distances, angles
 and torsion angles; correlations between esds in cell parameters are only
 used when they are defined by crystal symmetry.  An approximate (isotropic)
 treatment of cell esds is used for estimating esds involving l.s. planes.
;
loop_
_geom_bond_atom_site_label_1
_geom_bond_atom_site_label_2
_geom_bond_distance
_geom_bond_site_symmetry_2
_geom_bond_publ_flag
N1 C1 1.3849(19) . ?
N1 C7 1.3184(19) . ?
N2 C6 1.3870(18) . ?
N2 C7 1.3800(18) . ?
N2 C8 1.4737(18) . ?
N3 C32 1.3389(19) . ?
N3 C36 1.3432(19) . ?
N4 C37 1.3192(19) . ?
N4 C38 1.3874(19) . ?
N5 C37 1.3740(19) . ?
N5 C43 1.3798(19) . ?
N5 C44 1.4700(19) . ?
C1 C2 1.398(2) . ?
C1 C6 1.401(2) . ?
C2 H2 0.9500 . ?
C2 C3 1.385(2) . ?
C3 C4 1.413(2) . ?
C3 C13 1.519(2) . ?
C4 H4 0.9500 . ?
C4 C5 1.382(2) . ?
C5 H5 0.9500 . ?
C5 C6 1.394(2) . ?
C7 C32 1.476(2) . ?
C8 H8A 0.9900 . ?
C8 H8B 0.9900 . ?
C8 C9 1.521(2) . ?
C9 H9A 0.9900 . ?
C9 H9B 0.9900 . ?
C9 C10 1.531(2) . ?
C10 H10 1.0000 . ?
C10 C11 1.528(3) . ?
C10 C12 1.531(3) . ?
C11 H11A 0.9800 . ?
C11 H11B 0.9800 . ?
C11 H11C 0.9800 . ?
C12 H12A 0.9800 . ?
C12 H12B 0.9800 . ?
C12 H12C 0.9800 . ?
C13 H13A 0.9900 . ?
C13 H13B 0.9900 . ?
C13 C14 1.529(2) . ?
C14 H14A 0.9900 . ?
C14 H14B 0.9900 . ?
C14 C15 1.535(2) . ?
C15 H15A 0.9900 . ?
C15 H15B 0.9900 . ?
C15 C16 1.509(2) . ?
C16 C17 1.393(3) . ?
C16 C29 1.409(2) . ?
C17 H17 0.9500 . ?
C17 C18 1.380(3) . ?
C18 H18 0.9500 . ?
C18 C19 1.395(3) . ?
C19 C20 1.444(2) . ?
C19 C30 1.425(2) . ?
C20 H20 0.9500 . ?
C20 C21 1.337(3) . ?
C21 H21 0.9500 . ?
C21 C22 1.442(3) . ?
C22 C23 1.394(3) . ?
C22 C31 1.427(2) . ?
C23 H23 0.9500 . ?
C23 C24 1.381(3) . ?
C24 H24 0.9500 . ?
C24 C25 1.387(3) . ?
C25 H25 0.9500 . ?
C25 C26 1.398(2) . ?
C26 C27 1.432(2) . ?
C26 C31 1.427(2) . ?
C27 H27 0.9500 . ?
C27 C28 1.346(2) . ?
C28 H28 0.9500 . ?
C28 C29 1.441(2) . ?
C29 C30 1.425(2) . ?
C30 C31 1.423(2) . ?
C32 C33 1.399(2) . ?
C33 H33 0.9500 . ?
C33 C34 1.380(2) . ?
C34 H34 0.9500 . ?
C34 C35 1.382(2) . ?
C35 H35 0.9500 . ?
C35 C36 1.393(2) . ?
C36 C37 1.474(2) . ?
C38 C39 1.391(2) . ?
C38 C43 1.408(2) . ?
C39 H39 0.9500 . ?
C39 C40 1.391(2) . ?
C40 C41 1.406(2) . ?
C40 C49 1.515(2) . ?
C41 H41 0.9500 . ?
C41 C42 1.379(2) . ?
C42 H42 0.9500 . ?
C42 C43 1.393(2) . ?
C44 H44A 0.9900 . ?
C44 H44B 0.9900 . ?
C44 C45 1.522(2) . ?
C45 H45A 0.9900 . ?
C45 H45B 0.9900 . ?
C45 C46 1.529(2) . ?
C46 H46 1.0000 . ?
C46 C47 1.524(2) . ?
C46 C48 1.531(2) . ?
C47 H47A 0.9800 . ?
C47 H47B 0.9800 . ?
C47 H47C 0.9800 . ?
C48 H48A 0.9800 . ?
C48 H48B 0.9800 . ?
C48 H48C 0.9800 . ?
C49 H49A 0.9900 . ?
C49 H49B 0.9900 . ?
C49 C50 1.532(2) . ?
C50 H50A 0.9900 . ?
C50 H50B 0.9900 . ?
C50 C51 1.537(2) . ?
C51 H51A 0.9900 . ?
C51 H51B 0.9900 . ?
C51 C52 1.502(2) . ?
C52 C53 1.393(2) . ?
C52 C65 1.409(2) . ?
C53 H53 0.9500 . ?
C53 C54 1.385(3) . ?
C54 H54 0.9500 . ?
C54 C55 1.387(3) . ?
C55 C56 1.440(3) . ?
C55 C66 1.432(2) . ?
C56 H56 0.9500 . ?
C56 C57 1.334(3) . ?
C57 H57 0.9500 . ?
C57 C58 1.431(3) . ?
C58 C59 1.394(3) . ?
C58 C67 1.430(3) . ?
C59 H59 0.9500 . ?
C59 C60 1.377(4) . ?
C60 H60 0.9500 . ?
C60 C61 1.391(4) . ?
C61 H61 0.9500 . ?
C61 C62 1.398(3) . ?
C62 C63 1.446(3) . ?
C62 C67 1.417(3) . ?
C63 H63 0.9500 . ?
C63 C64 1.349(3) . ?
C64 H64 0.9500 . ?
C64 C65 1.438(2) . ?
C65 C66 1.427(2) . ?
C66 C67 1.426(2) . ?

loop_
_geom_angle_atom_site_label_1
_geom_angle_atom_site_label_2
_geom_angle_atom_site_label_3
_geom_angle
_geom_angle_site_symmetry_1
_geom_angle_site_symmetry_3
_geom_angle_publ_flag
C7 N1 C1 105.08(12) . . ?
C6 N2 C8 123.44(12) . . ?
C7 N2 C6 105.63(11) . . ?
C7 N2 C8 130.11(12) . . ?
C32 N3 C36 117.52(13) . . ?
C37 N4 C38 104.65(12) . . ?
C37 N5 C43 106.09(12) . . ?
C37 N5 C44 128.44(13) . . ?
C43 N5 C44 124.41(13) . . ?
N1 C1 C2 129.66(14) . . ?
N1 C1 C6 109.86(13) . . ?
C2 C1 C6 120.48(14) . . ?
C1 C2 H2 120.7 . . ?
C3 C2 C1 118.63(14) . . ?
C3 C2 H2 120.7 . . ?
C2 C3 C4 119.53(14) . . ?
C2 C3 C13 119.92(14) . . ?
C4 C3 C13 120.55(14) . . ?
C3 C4 H4 118.5 . . ?
C5 C4 C3 123.01(14) . . ?
C5 C4 H4 118.5 . . ?
C4 C5 H5 121.8 . . ?
C4 C5 C6 116.38(14) . . ?
C6 C5 H5 121.8 . . ?
N2 C6 C1 106.04(12) . . ?
N2 C6 C5 131.98(14) . . ?
C5 C6 C1 121.98(14) . . ?
N1 C7 N2 113.38(13) . . ?
N1 C7 C32 120.58(13) . . ?
N2 C7 C32 126.03(13) . . ?
N2 C8 H8A 109.4 . . ?
N2 C8 H8B 109.4 . . ?
N2 C8 C9 111.00(12) . . ?
H8A C8 H8B 108.0 . . ?
C9 C8 H8A 109.4 . . ?
C9 C8 H8B 109.4 . . ?
C8 C9 H9A 108.5 . . ?
C8 C9 H9B 108.5 . . ?
C8 C9 C10 114.88(13) . . ?
H9A C9 H9B 107.5 . . ?
C10 C9 H9A 108.5 . . ?
C10 C9 H9B 108.5 . . ?
C9 C10 H10 108.3 . . ?
C11 C10 C9 112.33(15) . . ?
C11 C10 H10 108.3 . . ?
C11 C10 C12 110.28(17) . . ?
C12 C10 C9 109.09(15) . . ?
C12 C10 H10 108.3 . . ?
C10 C11 H11A 109.5 . . ?
C10 C11 H11B 109.5 . . ?
C10 C11 H11C 109.5 . . ?
H11A C11 H11B 109.5 . . ?
H11A C11 H11C 109.5 . . ?
H11B C11 H11C 109.5 . . ?
C10 C12 H12A 109.5 . . ?
C10 C12 H12B 109.5 . . ?
C10 C12 H12C 109.5 . . ?
H12A C12 H12B 109.5 . . ?
H12A C12 H12C 109.5 . . ?
H12B C12 H12C 109.5 . . ?
C3 C13 H13A 109.1 . . ?
C3 C13 H13B 109.1 . . ?
C3 C13 C14 112.34(13) . . ?
H13A C13 H13B 107.9 . . ?
C14 C13 H13A 109.1 . . ?
C14 C13 H13B 109.1 . . ?
C13 C14 H14A 109.3 . . ?
C13 C14 H14B 109.3 . . ?
C13 C14 C15 111.71(13) . . ?
H14A C14 H14B 107.9 . . ?
C15 C14 H14A 109.3 . . ?
C15 C14 H14B 109.3 . . ?
C14 C15 H15A 109.0 . . ?
C14 C15 H15B 109.0 . . ?
H15A C15 H15B 107.8 . . ?
C16 C15 C14 112.99(14) . . ?
C16 C15 H15A 109.0 . . ?
C16 C15 H15B 109.0 . . ?
C17 C16 C15 119.59(16) . . ?
C17 C16 C29 118.65(16) . . ?
C29 C16 C15 121.72(16) . . ?
C16 C17 H17 118.9 . . ?
C18 C17 C16 122.24(16) . . ?
C18 C17 H17 118.9 . . ?
C17 C18 H18 119.7 . . ?
C17 C18 C19 120.70(16) . . ?
C19 C18 H18 119.7 . . ?
C18 C19 C20 122.71(16) . . ?
C18 C19 C30 118.73(16) . . ?
C30 C19 C20 118.54(16) . . ?
C19 C20 H20 119.2 . . ?
C21 C20 C19 121.60(17) . . ?
C21 C20 H20 119.2 . . ?
C20 C21 H21 119.1 . . ?
C20 C21 C22 121.74(16) . . ?
C22 C21 H21 119.1 . . ?
C23 C22 C21 123.00(17) . . ?
C23 C22 C31 119.06(17) . . ?
C31 C22 C21 117.94(16) . . ?
C22 C23 H23 119.4 . . ?
C24 C23 C22 121.16(18) . . ?
C24 C23 H23 119.4 . . ?
C23 C24 H24 119.7 . . ?
C23 C24 C25 120.69(17) . . ?
C25 C24 H24 119.7 . . ?
C24 C25 H25 119.8 . . ?
C24 C25 C26 120.49(18) . . ?
C26 C25 H25 119.8 . . ?
C25 C26 C27 122.82(16) . . ?
C25 C26 C31 119.38(16) . . ?
C31 C26 C27 117.79(14) . . ?
C26 C27 H27 118.9 . . ?
C28 C27 C26 122.12(15) . . ?
C28 C27 H27 118.9 . . ?
C27 C28 H28 119.1 . . ?
C27 C28 C29 121.77(15) . . ?
C29 C28 H28 119.1 . . ?
C16 C29 C28 122.66(15) . . ?
C16 C29 C30 119.82(15) . . ?
C30 C29 C28 117.52(14) . . ?
C19 C30 C29 119.85(15) . . ?
C31 C30 C19 119.56(15) . . ?
C31 C30 C29 120.59(14) . . ?
C22 C31 C26 119.20(15) . . ?
C30 C31 C22 120.60(15) . . ?
C30 C31 C26 120.19(15) . . ?
N3 C32 C7 118.86(13) . . ?
N3 C32 C33 122.80(13) . . ?
C33 C32 C7 118.33(13) . . ?
C32 C33 H33 120.7 . . ?
C34 C33 C32 118.63(14) . . ?
C34 C33 H33 120.7 . . ?
C33 C34 H34 120.3 . . ?
C33 C34 C35 119.36(14) . . ?
C35 C34 H34 120.3 . . ?
C34 C35 H35 120.9 . . ?
C34 C35 C36 118.25(14) . . ?
C36 C35 H35 120.9 . . ?
N3 C36 C35 123.37(14) . . ?
N3 C36 C37 116.68(13) . . ?
C35 C36 C37 119.95(13) . . ?
N4 C37 N5 113.63(13) . . ?
N4 C37 C36 123.16(13) . . ?
N5 C37 C36 123.20(13) . . ?
N4 C38 C39 130.12(14) . . ?
N4 C38 C43 109.88(13) . . ?
C39 C38 C43 120.00(14) . . ?
C38 C39 H39 120.5 . . ?
C40 C39 C38 119.09(15) . . ?
C40 C39 H39 120.5 . . ?
C39 C40 C41 119.48(15) . . ?
C39 C40 C49 119.77(15) . . ?
C41 C40 C49 120.69(15) . . ?
C40 C41 H41 118.7 . . ?
C42 C41 C40 122.70(15) . . ?
C42 C41 H41 118.7 . . ?
C41 C42 H42 121.5 . . ?
C41 C42 C43 117.03(15) . . ?
C43 C42 H42 121.5 . . ?
N5 C43 C38 105.73(13) . . ?
N5 C43 C42 132.57(14) . . ?
C42 C43 C38 121.70(14) . . ?
N5 C44 H44A 109.3 . . ?
N5 C44 H44B 109.3 . . ?
N5 C44 C45 111.70(12) . . ?
H44A C44 H44B 107.9 . . ?
C45 C44 H44A 109.3 . . ?
C45 C44 H44B 109.3 . . ?
C44 C45 H45A 108.3 . . ?
C44 C45 H45B 108.3 . . ?
C44 C45 C46 116.10(13) . . ?
H45A C45 H45B 107.4 . . ?
C46 C45 H45A 108.3 . . ?
C46 C45 H45B 108.3 . . ?
C45 C46 H46 108.2 . . ?
C45 C46 C48 108.82(14) . . ?
C47 C46 C45 112.73(14) . . ?
C47 C46 H46 108.2 . . ?
C47 C46 C48 110.55(15) . . ?
C48 C46 H46 108.2 . . ?
C46 C47 H47A 109.5 . . ?
C46 C47 H47B 109.5 . . ?
C46 C47 H47C 109.5 . . ?
H47A C47 H47B 109.5 . . ?
H47A C47 H47C 109.5 . . ?
H47B C47 H47C 109.5 . . ?
C46 C48 H48A 109.5 . . ?
C46 C48 H48B 109.5 . . ?
C46 C48 H48C 109.5 . . ?
H48A C48 H48B 109.5 . . ?
H48A C48 H48C 109.5 . . ?
H48B C48 H48C 109.5 . . ?
C40 C49 H49A 109.2 . . ?
C40 C49 H49B 109.2 . . ?
C40 C49 C50 112.00(14) . . ?
H49A C49 H49B 107.9 . . ?
C50 C49 H49A 109.2 . . ?
C50 C49 H49B 109.2 . . ?
C49 C50 H50A 109.0 . . ?
C49 C50 H50B 109.0 . . ?
C49 C50 C51 112.76(15) . . ?
H50A C50 H50B 107.8 . . ?
C51 C50 H50A 109.0 . . ?
C51 C50 H50B 109.0 . . ?
C50 C51 H51A 109.0 . . ?
C50 C51 H51B 109.0 . . ?
H51A C51 H51B 107.8 . . ?
C52 C51 C50 113.06(14) . . ?
C52 C51 H51A 109.0 . . ?
C52 C51 H51B 109.0 . . ?
C53 C52 C51 119.52(16) . . ?
C53 C52 C65 118.81(16) . . ?
C65 C52 C51 121.66(16) . . ?
C52 C53 H53 119.0 . . ?
C54 C53 C52 121.97(17) . . ?
C54 C53 H53 119.0 . . ?
C53 C54 H54 119.5 . . ?
C53 C54 C55 121.06(16) . . ?
C55 C54 H54 119.5 . . ?
C54 C55 C56 123.09(17) . . ?
C54 C55 C66 118.60(16) . . ?
C66 C55 C56 118.31(16) . . ?
C55 C56 H56 119.0 . . ?
C57 C56 C55 121.93(18) . . ?
C57 C56 H56 119.0 . . ?
C56 C57 H57 119.2 . . ?
C56 C57 C58 121.57(19) . . ?
C58 C57 H57 119.2 . . ?
C59 C58 C57 122.4(2) . . ?
C59 C58 C67 118.8(2) . . ?
C67 C58 C57 118.79(17) . . ?
C58 C59 H59 119.5 . . ?
C60 C59 C58 121.0(2) . . ?
C60 C59 H59 119.5 . . ?
C59 C60 H60 119.6 . . ?
C59 C60 C61 120.8(2) . . ?
C61 C60 H60 119.6 . . ?
C60 C61 H61 119.8 . . ?
C60 C61 C62 120.4(2) . . ?
C62 C61 H61 119.8 . . ?
C61 C62 C63 122.7(2) . . ?
C61 C62 C67 119.2(2) . . ?
C67 C62 C63 118.09(17) . . ?
C62 C63 H63 119.5 . . ?
C64 C63 C62 121.07(18) . . ?
C64 C63 H63 119.5 . . ?
C63 C64 H64 118.7 . . ?
C63 C64 C65 122.59(19) . . ?
C65 C64 H64 118.7 . . ?
C52 C65 C64 123.06(17) . . ?
C52 C65 C66 119.71(15) . . ?
C66 C65 C64 117.23(16) . . ?
C65 C66 C55 119.83(16) . . ?
C67 C66 C55 119.62(16) . . ?
C67 C66 C65 120.54(16) . . ?
C62 C67 C58 119.78(17) . . ?
C62 C67 C66 120.44(17) . . ?
C66 C67 C58 119.78(17) . . ?

loop_
_geom_torsion_atom_site_label_1
_geom_torsion_atom_site_label_2
_geom_torsion_atom_site_label_3
_geom_torsion_atom_site_label_4
_geom_torsion
_geom_torsion_site_symmetry_1
_geom_torsion_site_symmetry_2
_geom_torsion_site_symmetry_3
_geom_torsion_site_symmetry_4
_geom_torsion_publ_flag
N1 C1 C2 C3 178.93(15) . . . . ?
N1 C1 C6 N2 0.34(17) . . . . ?
N1 C1 C6 C5 -179.20(14) . . . . ?
N1 C7 C32 N3 174.83(13) . . . . ?
N1 C7 C32 C33 -5.9(2) . . . . ?
N2 C7 C32 N3 -6.2(2) . . . . ?
N2 C7 C32 C33 173.01(14) . . . . ?
N2 C8 C9 C10 -178.74(13) . . . . ?
N3 C32 C33 C34 1.6(2) . . . . ?
N3 C36 C37 N4 131.49(15) . . . . ?
N3 C36 C37 N5 -47.4(2) . . . . ?
N4 C38 C39 C40 178.74(15) . . . . ?
N4 C38 C43 N5 1.38(17) . . . . ?
N4 C38 C43 C42 -178.52(14) . . . . ?
N5 C44 C45 C46 61.21(18) . . . . ?
C1 N1 C7 N2 -0.64(17) . . . . ?
C1 N1 C7 C32 178.43(13) . . . . ?
C1 C2 C3 C4 0.3(2) . . . . ?
C1 C2 C3 C13 179.57(14) . . . . ?
C2 C1 C6 N2 179.36(14) . . . . ?
C2 C1 C6 C5 -0.2(2) . . . . ?
C2 C3 C4 C5 -0.8(2) . . . . ?
C2 C3 C13 C14 -68.46(19) . . . . ?
C3 C4 C5 C6 0.7(2) . . . . ?
C3 C13 C14 C15 -61.11(18) . . . . ?
C4 C3 C13 C14 110.78(16) . . . . ?
C4 C5 C6 N2 -179.62(15) . . . . ?
C4 C5 C6 C1 -0.2(2) . . . . ?
C6 N2 C7 N1 0.86(17) . . . . ?
C6 N2 C7 C32 -178.16(14) . . . . ?
C6 N2 C8 C9 93.82(16) . . . . ?
C6 C1 C2 C3 0.1(2) . . . . ?
C7 N1 C1 C2 -178.74(16) . . . . ?
C7 N1 C1 C6 0.17(17) . . . . ?
C7 N2 C6 C1 -0.68(16) . . . . ?
C7 N2 C6 C5 178.79(17) . . . . ?
C7 N2 C8 C9 -74.27(19) . . . . ?
C7 C32 C33 C34 -177.62(14) . . . . ?
C8 N2 C6 C1 -171.25(13) . . . . ?
C8 N2 C6 C5 8.2(3) . . . . ?
C8 N2 C7 N1 170.55(14) . . . . ?
C8 N2 C7 C32 -8.5(2) . . . . ?
C8 C9 C10 C11 -62.0(2) . . . . ?
C8 C9 C10 C12 175.41(16) . . . . ?
C13 C3 C4 C5 180.00(15) . . . . ?
C13 C14 C15 C16 178.80(14) . . . . ?
C14 C15 C16 C17 -96.31(19) . . . . ?
C14 C15 C16 C29 81.3(2) . . . . ?
C15 C16 C17 C18 177.21(16) . . . . ?
C15 C16 C29 C28 3.5(2) . . . . ?
C15 C16 C29 C30 -176.86(14) . . . . ?
C16 C17 C18 C19 -0.4(3) . . . . ?
C16 C29 C30 C19 -0.2(2) . . . . ?
C16 C29 C30 C31 179.32(14) . . . . ?
C17 C16 C29 C28 -178.90(15) . . . . ?
C17 C16 C29 C30 0.8(2) . . . . ?
C17 C18 C19 C20 179.38(17) . . . . ?
C17 C18 C19 C30 0.9(3) . . . . ?
C18 C19 C20 C21 -178.66(17) . . . . ?
C18 C19 C30 C29 -0.6(2) . . . . ?
C18 C19 C30 C31 179.82(15) . . . . ?
C19 C20 C21 C22 -0.9(3) . . . . ?
C19 C30 C31 C22 -1.3(2) . . . . ?
C19 C30 C31 C26 179.59(14) . . . . ?
C20 C19 C30 C29 -179.13(14) . . . . ?
C20 C19 C30 C31 1.3(2) . . . . ?
C20 C21 C22 C23 -179.11(17) . . . . ?
C20 C21 C22 C31 0.8(2) . . . . ?
C21 C22 C23 C24 179.74(16) . . . . ?
C21 C22 C31 C26 179.37(14) . . . . ?
C21 C22 C31 C30 0.3(2) . . . . ?
C22 C23 C24 C25 0.4(3) . . . . ?
C23 C22 C31 C26 -0.7(2) . . . . ?
C23 C22 C31 C30 -179.77(14) . . . . ?
C23 C24 C25 C26 0.3(3) . . . . ?
C24 C25 C26 C27 178.60(16) . . . . ?
C24 C25 C26 C31 -1.2(2) . . . . ?
C25 C26 C27 C28 179.85(15) . . . . ?
C25 C26 C31 C22 1.3(2) . . . . ?
C25 C26 C31 C30 -179.56(14) . . . . ?
C26 C27 C28 C29 -0.6(2) . . . . ?
C27 C26 C31 C22 -178.42(14) . . . . ?
C27 C26 C31 C30 0.7(2) . . . . ?
C27 C28 C29 C16 -179.02(15) . . . . ?
C27 C28 C29 C30 1.3(2) . . . . ?
C28 C29 C30 C19 179.46(14) . . . . ?
C28 C29 C30 C31 -1.0(2) . . . . ?
C29 C16 C17 C18 -0.5(3) . . . . ?
C29 C30 C31 C22 179.10(14) . . . . ?
C29 C30 C31 C26 0.0(2) . . . . ?
C30 C19 C20 C21 -0.2(3) . . . . ?
C31 C22 C23 C24 -0.2(3) . . . . ?
C31 C26 C27 C28 -0.4(2) . . . . ?
C32 N3 C36 C35 1.0(2) . . . . ?
C32 N3 C36 C37 -178.66(13) . . . . ?
C32 C33 C34 C35 0.9(2) . . . . ?
C33 C34 C35 C36 -2.3(2) . . . . ?
C34 C35 C36 N3 1.4(2) . . . . ?
C34 C35 C36 C37 -178.98(14) . . . . ?
C35 C36 C37 N4 -48.2(2) . . . . ?
C35 C36 C37 N5 132.90(16) . . . . ?
C36 N3 C32 C7 176.71(13) . . . . ?
C36 N3 C32 C33 -2.5(2) . . . . ?
C37 N4 C38 C39 179.50(16) . . . . ?
C37 N4 C38 C43 -1.12(17) . . . . ?
C37 N5 C43 C38 -1.07(16) . . . . ?
C37 N5 C43 C42 178.83(17) . . . . ?
C37 N5 C44 C45 -99.76(18) . . . . ?
C38 N4 C37 N5 0.44(17) . . . . ?
C38 N4 C37 C36 -178.59(13) . . . . ?
C38 C39 C40 C41 0.1(2) . . . . ?
C38 C39 C40 C49 177.40(15) . . . . ?
C39 C38 C43 N5 -179.17(14) . . . . ?
C39 C38 C43 C42 0.9(2) . . . . ?
C39 C40 C41 C42 0.2(3) . . . . ?
C39 C40 C49 C50 -66.8(2) . . . . ?
C40 C41 C42 C43 0.2(2) . . . . ?
C40 C49 C50 C51 -56.6(2) . . . . ?
C41 C40 C49 C50 110.54(18) . . . . ?
C41 C42 C43 N5 179.42(16) . . . . ?
C41 C42 C43 C38 -0.7(2) . . . . ?
C43 N5 C37 N4 0.41(17) . . . . ?
C43 N5 C37 C36 179.44(13) . . . . ?
C43 N5 C44 C45 66.78(19) . . . . ?
C43 C38 C39 C40 -0.6(2) . . . . ?
C44 N5 C37 N4 168.89(14) . . . . ?
C44 N5 C37 C36 -12.1(2) . . . . ?
C44 N5 C43 C38 -170.13(13) . . . . ?
C44 N5 C43 C42 9.8(3) . . . . ?
C44 C45 C46 C47 63.87(18) . . . . ?
C44 C45 C46 C48 -173.12(14) . . . . ?
C49 C40 C41 C42 -177.16(16) . . . . ?
C49 C50 C51 C52 175.99(15) . . . . ?
C50 C51 C52 C53 101.19(18) . . . . ?
C50 C51 C52 C65 -77.6(2) . . . . ?
C51 C52 C53 C54 -178.69(15) . . . . ?
C51 C52 C65 C64 -2.3(2) . . . . ?
C51 C52 C65 C66 177.77(14) . . . . ?
C52 C53 C54 C55 0.6(3) . . . . ?
C52 C65 C66 C55 1.2(2) . . . . ?
C52 C65 C66 C67 -178.66(14) . . . . ?
C53 C52 C65 C64 178.95(15) . . . . ?
C53 C52 C65 C66 -1.0(2) . . . . ?
C53 C54 C55 C56 179.25(16) . . . . ?
C53 C54 C55 C66 -0.4(2) . . . . ?
C54 C55 C56 C57 -179.59(16) . . . . ?
C54 C55 C66 C65 -0.6(2) . . . . ?
C54 C55 C66 C67 179.33(14) . . . . ?
C55 C56 C57 C58 0.4(3) . . . . ?
C55 C66 C67 C58 0.2(2) . . . . ?
C55 C66 C67 C62 -179.80(14) . . . . ?
C56 C55 C66 C65 179.83(14) . . . . ?
C56 C55 C66 C67 -0.3(2) . . . . ?
C56 C57 C58 C59 179.60(17) . . . . ?
C56 C57 C58 C67 -0.4(3) . . . . ?
C57 C58 C59 C60 -179.68(18) . . . . ?
C57 C58 C67 C62 -179.85(15) . . . . ?
C57 C58 C67 C66 0.2(2) . . . . ?
C58 C59 C60 C61 -0.5(3) . . . . ?
C59 C58 C67 C62 0.1(2) . . . . ?
C59 C58 C67 C66 -179.87(15) . . . . ?
C59 C60 C61 C62 0.1(3) . . . . ?
C60 C61 C62 C63 -178.83(19) . . . . ?
C60 C61 C62 C67 0.4(3) . . . . ?
C61 C62 C63 C64 -179.90(18) . . . . ?
C61 C62 C67 C58 -0.5(3) . . . . ?
C61 C62 C67 C66 179.50(16) . . . . ?
C62 C63 C64 C65 0.7(3) . . . . ?
C63 C62 C67 C58 178.79(16) . . . . ?
C63 C62 C67 C66 -1.2(2) . . . . ?
C63 C64 C65 C52 178.24(16) . . . . ?
C63 C64 C65 C66 -1.8(2) . . . . ?
C64 C65 C66 C55 -178.72(14) . . . . ?
C64 C65 C66 C67 1.4(2) . . . . ?
C65 C52 C53 C54 0.1(2) . . . . ?
C65 C66 C67 C58 -179.92(14) . . . . ?
C65 C66 C67 C62 0.1(2) . . . . ?
C66 C55 C56 C57 0.0(2) . . . . ?
C67 C58 C59 C60 0.4(3) . . . . ?
C67 C62 C63 C64 0.9(3) . . . . ?

_shelx_res_file                  
;
TITL HG452_abs in P2(1)/c
    hg452_abs.res
    created by SHELXL-2018/3 at 16:16:33 on 14-Apr-2025
REM P2(1)/c (#14 in standard setting)
CELL 1.54184 26.095294 12.634485 16.11327 90 103.8568 90
ZERR 4 0.000243 0.000113 0.000122 0 0.0009 0
LATT 1
SYMM -X,0.5+Y,0.5-Z
SFAC C H N
UNIT 268 244 20

L.S. 4 0 0
PLAN  7
SIZE 0.07 0.23 0.36
TEMP -153
CONF
BOND
list 4
MORE -1
BOND $H
fmap 2 53
acta
REM <olex2.extras>
REM <HklSrc "%.\\HG452_abs.hkl">
REM </olex2.extras>

WGHT    0.059400    2.254000
FVAR       2.65540
N1    3    0.128122    0.927498    0.175812    11.00000    0.03108    0.03101 =
         0.03234    0.00475    0.00884    0.00544
N2    3    0.203145    0.831770    0.211403    11.00000    0.02696    0.02864 =
         0.02846    0.00295    0.00629    0.00403
N3    3    0.233293    0.928868    0.064370    11.00000    0.02968    0.02592 =
         0.02956   -0.00005    0.00620   -0.00106
N4    3    0.301182    0.905280   -0.097579    11.00000    0.02856    0.03319 =
         0.03220   -0.00087    0.00764   -0.00349
N5    3    0.341725    0.953536    0.036789    11.00000    0.02823    0.03250 =
         0.02925    0.00039    0.00519   -0.00152
C1    1    0.128184    0.868873    0.248458    11.00000    0.02891    0.02873 =
         0.03066    0.00207    0.00609    0.00300
C2    1    0.090074    0.862684    0.296205    11.00000    0.02913    0.03251 =
         0.03333    0.00039    0.00732    0.00469
AFIX  43
H2    2    0.058608    0.903374    0.280800    11.00000   -1.20000
AFIX   0
C3    1    0.099128    0.796016    0.366433    11.00000    0.03093    0.03085 =
         0.03121   -0.00160    0.00814   -0.00022
C4    1    0.146391    0.736777    0.388192    11.00000    0.03486    0.03358 =
         0.03191    0.00583    0.00797    0.00294
AFIX  43
H4    2    0.152201    0.692059    0.436955    11.00000   -1.20000
AFIX   0
C5    1    0.184545    0.740920    0.341783    11.00000    0.03200    0.03251 =
         0.03494    0.00598    0.00656    0.00672
AFIX  43
H5    2    0.215917    0.699926    0.357045    11.00000   -1.20000
AFIX   0
C6    1    0.174495    0.808537    0.271338    11.00000    0.02894    0.02829 =
         0.03066    0.00031    0.00802    0.00160
C7    1    0.172741    0.902988    0.155664    11.00000    0.02880    0.02602 =
         0.02884    0.00027    0.00540    0.00220
C8    1    0.251133    0.773967    0.205176    11.00000    0.02592    0.03138 =
         0.03185    0.00366    0.00652    0.00522
AFIX  23
H8A   2    0.268537    0.744544    0.261864    11.00000   -1.20000
H8B   2    0.276087    0.823499    0.187892    11.00000   -1.20000
AFIX   0
C9    1    0.237921    0.684515    0.140378    11.00000    0.03309    0.02917 =
         0.04044   -0.00088    0.00834    0.00321
AFIX  23
H9A   2    0.220831    0.715118    0.083980    11.00000   -1.20000
H9B   2    0.211963    0.637116    0.157284    11.00000   -1.20000
AFIX   0
C10   1    0.285248    0.618137    0.130776    11.00000    0.04037    0.03174 =
         0.05743   -0.00267    0.01485    0.00685
AFIX  13
H10   2    0.302663    0.588032    0.187973    11.00000   -1.20000
AFIX   0
C11   1    0.325994    0.683592    0.099090    11.00000    0.05104    0.04838 =
         0.07857   -0.00604    0.03425    0.00616
AFIX 137
H11A  2    0.355059    0.637681    0.092628    11.00000   -1.50000
H11B  2    0.339742    0.739578    0.140541    11.00000   -1.50000
H11C  2    0.309312    0.715492    0.043779    11.00000   -1.50000
AFIX   0
C12   1    0.265609    0.526296    0.069429    11.00000    0.06668    0.04414 =
         0.09333   -0.02358    0.03035    0.00426
AFIX 137
H12A  2    0.247778    0.554398    0.013245    11.00000   -1.50000
H12B  2    0.240806    0.483022    0.091852    11.00000   -1.50000
H12C  2    0.295671    0.482674    0.063919    11.00000   -1.50000
AFIX   0
C13   1    0.058652    0.788075    0.420029    11.00000    0.03211    0.03577 =
         0.03487    0.00194    0.00983    0.00063
AFIX  23
H13A  2    0.068279    0.728697    0.460886    11.00000   -1.20000
H13B  2    0.023634    0.772267    0.382166    11.00000   -1.20000
AFIX   0
C14   1    0.054999    0.889847    0.469579    11.00000    0.03246    0.04167 =
         0.03335   -0.00071    0.00934    0.00218
AFIX  23
H14A  2    0.027260    0.881732    0.501623    11.00000   -1.20000
H14B  2    0.044679    0.949084    0.428777    11.00000   -1.20000
AFIX   0
C15   1    0.107642    0.916405    0.532294    11.00000    0.03512    0.05070 =
         0.03930   -0.00832    0.00710    0.00502
AFIX  23
H15A  2    0.117500    0.857493    0.573544    11.00000   -1.20000
H15B  2    0.135439    0.922592    0.500168    11.00000   -1.20000
AFIX   0
C16   1    0.105641    1.017780    0.580919    11.00000    0.03198    0.04317 =
         0.03681   -0.00184    0.00413    0.00232
C17   1    0.123269    1.111704    0.551948    11.00000    0.04252    0.05461 =
         0.03850    0.00335    0.01154   -0.00286
AFIX  43
H17   2    0.137784    1.109687    0.503240    11.00000   -1.20000
AFIX   0
C18   1    0.120367    1.207558    0.591590    11.00000    0.04571    0.04167 =
         0.04599    0.01035    0.00959   -0.00657
AFIX  43
H18   2    0.133027    1.269776    0.570048    11.00000   -1.20000
AFIX   0
C19   1    0.099033    1.214075    0.662984    11.00000    0.03481    0.03320 =
         0.04264    0.00469    0.00224   -0.00161
C20   1    0.095631    1.312341    0.707099    11.00000    0.04154    0.03039 =
         0.05874    0.00367    0.00171   -0.00286
AFIX  43
H20   2    0.107659    1.375772    0.686373    11.00000   -1.20000
AFIX   0
C21   1    0.075958    1.316231    0.776430    11.00000    0.04341    0.03424 =
         0.05379   -0.00857   -0.00085    0.00638
AFIX  43
H21   2    0.074824    1.382236    0.804173    11.00000   -1.20000
AFIX   0
C22   1    0.056420    1.222875    0.810191    11.00000    0.03433    0.04188 =
         0.03863   -0.00398   -0.00128    0.00831
C23   1    0.035064    1.224784    0.881610    11.00000    0.04430    0.05924 =
         0.03964   -0.00806    0.00190    0.01704
AFIX  43
H23   2    0.033181    1.289980    0.910102    11.00000   -1.20000
AFIX   0
C24   1    0.016600    1.133604    0.911675    11.00000    0.04358    0.07673 =
         0.03470    0.00326    0.00914    0.01500
AFIX  43
H24   2    0.001986    1.136937    0.960240    11.00000   -1.20000
AFIX   0
C25   1    0.019160    1.037193    0.871726    11.00000    0.03581    0.06245 =
         0.03710    0.01219    0.00644    0.00528
AFIX  43
H25   2    0.006162    0.975153    0.892988    11.00000   -1.20000
AFIX   0
C26   1    0.040720    1.030623    0.800420    11.00000    0.02887    0.04271 =
         0.03387    0.00627    0.00159    0.00316
C27   1    0.045394    0.932846    0.757863    11.00000    0.03418    0.03653 =
         0.04000    0.00944    0.00205   -0.00264
AFIX  43
H27   2    0.033458    0.869478    0.778826    11.00000   -1.20000
AFIX   0
C28   1    0.066156    0.927850    0.689114    11.00000    0.03698    0.02948 =
         0.04051    0.00029    0.00103    0.00084
AFIX  43
H28   2    0.068767    0.861074    0.663337    11.00000   -1.20000
AFIX   0
C29   1    0.084532    1.021088    0.653560    11.00000    0.02903    0.03356 =
         0.03231    0.00135    0.00178    0.00165
C30   1    0.081005    1.119545    0.695016    11.00000    0.02776    0.03081 =
         0.03352    0.00318    0.00072    0.00102
C31   1    0.059265    1.124548    0.767937    11.00000    0.02753    0.03500 =
         0.03256    0.00095   -0.00043    0.00415
C32   1    0.185886    0.949029    0.079122    11.00000    0.02922    0.02412 =
         0.02816   -0.00141    0.00516    0.00090
C33   1    0.147811    1.011012    0.024452    11.00000    0.03077    0.03111 =
         0.03096   -0.00015    0.00653    0.00449
AFIX  43
H33   2    0.114869    1.025260    0.037527    11.00000   -1.20000
AFIX   0
C34   1    0.159097    1.051035   -0.048876    11.00000    0.03395    0.03299 =
         0.03070    0.00399    0.00246    0.00421
AFIX  43
H34   2    0.134132    1.094186   -0.086671    11.00000   -1.20000
AFIX   0
C35   1    0.207052    1.027734   -0.066773    11.00000    0.03556    0.03312 =
         0.02828    0.00303    0.00539   -0.00190
AFIX  43
H35   2    0.215196    1.052254   -0.117858    11.00000   -1.20000
AFIX   0
C36   1    0.243142    0.967352   -0.007955    11.00000    0.02924    0.02683 =
         0.02922   -0.00192    0.00504   -0.00301
C37   1    0.295111    0.942243   -0.023960    11.00000    0.02955    0.02742 =
         0.02982    0.00233    0.00636   -0.00296
C38   1    0.355170    0.890273   -0.084954    11.00000    0.03055    0.02811 =
         0.03524    0.00109    0.00887   -0.00260
C39   1    0.384254    0.852095   -0.140499    11.00000    0.03557    0.03381 =
         0.03692   -0.00356    0.01080   -0.00480
AFIX  43
H39   2    0.367015    0.830200   -0.196648    11.00000   -1.20000
AFIX   0
C40   1    0.438925    0.846416   -0.112700    11.00000    0.03680    0.03128 =
         0.04474   -0.00008    0.01651   -0.00287
C41   1    0.463595    0.879151   -0.029324    11.00000    0.02886    0.03474 =
         0.04948    0.00170    0.00738   -0.00118
AFIX  43
H41   2    0.500963    0.875037   -0.011173    11.00000   -1.20000
AFIX   0
C42   1    0.435787    0.916979    0.027183    11.00000    0.03181    0.03390 =
         0.03933    0.00003    0.00414   -0.00073
AFIX  43
H42   2    0.453168    0.938909    0.083254    11.00000   -1.20000
AFIX   0
C43   1    0.381072    0.921609   -0.001601    11.00000    0.03202    0.02762 =
         0.03403    0.00241    0.00721   -0.00091
C44   1    0.351051    1.007952    0.119701    11.00000    0.03494    0.04012 =
         0.02454    0.00069    0.00349   -0.00086
AFIX  23
H44A  2    0.375776    0.965558    0.163328    11.00000   -1.20000
H44B  2    0.317338    1.013649    0.137364    11.00000   -1.20000
AFIX   0
C45   1    0.373899    1.118151    0.115612    11.00000    0.03466    0.04033 =
         0.02786   -0.00352    0.00453   -0.00367
AFIX  23
H45A  2    0.408092    1.110909    0.099685    11.00000   -1.20000
H45B  2    0.381244    1.149413    0.173603    11.00000   -1.20000
AFIX   0
C46   1    0.339509    1.195692    0.053439    11.00000    0.04811    0.03529 =
         0.02640   -0.00495    0.00579   -0.00039
AFIX  13
H46   2    0.330877    1.162776   -0.004693    11.00000   -1.20000
AFIX   0
C47   1    0.287858    1.221487    0.077479    11.00000    0.04400    0.04190 =
         0.04705   -0.00951    0.00485    0.00289
AFIX 137
H47A  2    0.295397    1.259471    0.132089    11.00000   -1.50000
H47B  2    0.269039    1.155674    0.082847    11.00000   -1.50000
H47C  2    0.265927    1.265902    0.032958    11.00000   -1.50000
AFIX   0
C48   1    0.371215    1.296771    0.049670    11.00000    0.06268    0.04075 =
         0.03919   -0.00112    0.01549   -0.00353
AFIX 137
H48A  2    0.403024    1.279415    0.030192    11.00000   -1.50000
H48B  2    0.381347    1.328707    0.106687    11.00000   -1.50000
H48C  2    0.349572    1.346903    0.009720    11.00000   -1.50000
AFIX   0
C49   1    0.471006    0.800686   -0.171018    11.00000    0.03817    0.04149 =
         0.05104   -0.00150    0.01937   -0.00361
AFIX  23
H49A  2    0.509011    0.811719   -0.144920    11.00000   -1.20000
H49B  2    0.462177    0.838752   -0.226321    11.00000   -1.20000
AFIX   0
C50   1    0.460551    0.682270   -0.187053    11.00000    0.04514    0.04243 =
         0.03921   -0.00188    0.01723    0.00069
AFIX  23
H50A  2    0.483301    0.655483   -0.223551    11.00000   -1.20000
H50B  2    0.423346    0.672109   -0.218490    11.00000   -1.20000
AFIX   0
C51   1    0.471149    0.617361   -0.104029    11.00000    0.04767    0.04302 =
         0.03863   -0.00245    0.01096    0.00082
AFIX  23
H51A  2    0.508964    0.623535   -0.074659    11.00000   -1.20000
H51B  2    0.450321    0.647509   -0.065809    11.00000   -1.20000
AFIX   0
C52   1    0.457395    0.502365   -0.118829    11.00000    0.04537    0.04218 =
         0.02715    0.00075    0.01064    0.00285
C53   1    0.497389    0.428855   -0.117370    11.00000    0.04297    0.04556 =
         0.03500    0.00082    0.01078    0.00137
AFIX  43
H53   2    0.532937    0.452613   -0.105799    11.00000   -1.20000
AFIX   0
C54   1    0.486881    0.322179   -0.132283    11.00000    0.04818    0.04450 =
         0.03557    0.00332    0.01412    0.01179
AFIX  43
H54   2    0.515271    0.274398   -0.130200    11.00000   -1.20000
AFIX   0
C55   1    0.435586    0.283991   -0.150205    11.00000    0.04816    0.04333 =
         0.02515    0.00407    0.01030    0.00277
C56   1    0.422643    0.174063   -0.167130    11.00000    0.06541    0.04094 =
         0.03261    0.00390    0.01530    0.00613
AFIX  43
H56   2    0.450326    0.124765   -0.165725    11.00000   -1.20000
AFIX   0
C57   1    0.372933    0.139427   -0.184721    11.00000    0.07303    0.04422 =
         0.03491    0.00435    0.01496   -0.00663
AFIX  43
H57   2    0.366142    0.066157   -0.195187    11.00000   -1.20000
AFIX   0
C58   1    0.329580    0.209992   -0.188207    11.00000    0.05917    0.05164 =
         0.02942    0.01026    0.00883   -0.00881
C59   1    0.277327    0.175423   -0.207003    11.00000    0.06492    0.06779 =
         0.04177    0.01423    0.00895   -0.02054
AFIX  43
H59   2    0.269809    0.102432   -0.217714    11.00000   -1.20000
AFIX   0
C60   1    0.236443    0.245447   -0.210285    11.00000    0.05011    0.08731 =
         0.05860    0.02359    0.00464   -0.02067
AFIX  43
H60   2    0.201121    0.220217   -0.223619    11.00000   -1.20000
AFIX   0
C61   1    0.246231    0.352640   -0.194317    11.00000    0.04625    0.08522 =
         0.05911    0.02990    0.01111    0.00030
AFIX  43
H61   2    0.217596    0.399912   -0.196775    11.00000   -1.20000
AFIX   0
C62   1    0.297943    0.391289   -0.174669    11.00000    0.04481    0.06295 =
         0.04182    0.02048    0.01229    0.00333
C63   1    0.310424    0.501548   -0.155992    11.00000    0.04690    0.05749 =
         0.05247    0.01853    0.02098    0.01353
AFIX  43
H63   2    0.282687    0.550532   -0.156818    11.00000   -1.20000
AFIX   0
C64   1    0.360805    0.535986   -0.137416    11.00000    0.05137    0.04514 =
         0.04353    0.01111    0.02019    0.00928
AFIX  43
H64   2    0.367523    0.608861   -0.124847    11.00000   -1.20000
AFIX   0
C65   1    0.404750    0.466747   -0.135885    11.00000    0.04461    0.04236 =
         0.02748    0.00577    0.01248    0.00534
C66   1    0.393374    0.357231   -0.152569    11.00000    0.04648    0.04281 =
         0.02262    0.00525    0.01029    0.00182
C67   1    0.340233    0.319995   -0.171768    11.00000    0.04615    0.04942 =
         0.02808    0.01116    0.00971   -0.00161
HKLF 4


REM  HG452_abs in P2(1)/c
REM wR2 = 0.1312, GooF = S = 1.057, Restrained GooF = 1.057 for all data
REM R1 = 0.0484 for 9124 Fo > 4sig(Fo) and 0.0544 for all 10382 data
REM 653 parameters refined using 0 restraints

END

WGHT      0.0594      2.2540

REM Highest difference peak  0.484,  deepest hole -0.215,  1-sigma level  0.040
Q1    1   0.2028  0.4417 -0.1574  11.00000  0.05    0.48
Q2    1   0.0000  0.9799  0.9277  11.00000  0.05    0.33
Q3    1   0.2380  0.0882 -0.2642  11.00000  0.05    0.28
Q4    1   0.2617  0.9455 -0.0247  11.00000  0.05    0.26
Q5    1   0.4536  0.9338 -0.2967  11.00000  0.05    0.25
Q6    1   0.1805  0.9230  0.1154  11.00000  0.05    0.24
Q7    1   0.4042  0.5667 -0.1261  11.00000  0.05    0.21
;
_shelx_res_checksum              44624
_shelx_hkl_file                  
;
   0   0  -1 54.8605 6.57983  11
   0   0   1 52.8546 6.50532   4
   0   0   2 28203.2 1027.78  11
   0   0   2 26311.0 1027.39   1
   0   0  -2 27054.8 1027.97   1
   0   0  -2 29412.3 1027.59   4
   0   0   2 28179.0 1027.01   4
   0   0   2 25916.2 1023.52   8
   0   0  -2 25822.5 1024.02   8
   0   0   3 63.8571 24.0920   4
   0   0   3 49.9154 28.4099  21
   0   0   3 23.0448 20.6750  29
   0   0   3-9.01909 24.2892  30
   0   0   3 75.6336 29.8649   2
   0   0   3 37.3122 29.6745   1
   0   0   3 76.2316 19.2014  18
   0   0   3 84.6034 21.2649  26
   0   0   4 314177. 12296.7   4
   0   0   4 334736. 12295.9   3
   0   0   4 316841. 12295.0  25
   0   0   4 327043. 12301.3  21
   0   0   4 324142. 12298.8   1
   0   0   4 335851. 12300.1   2
   0   0   4 325105. 12298.5  30
   0   0   4 313932. 12294.9  29
   0   0   5 474.987 34.8540   3
   0   0   5 101.936 31.8548  30
   0   0   5 165.078 25.6753  29
   0   0   5 394.159 34.0994  26
   0   0   5 87.0228 25.0807  25
   0   0   5 132.060 36.6554  21
   0   0   5 391.422 39.6188  20
   0   0   5 145.550 30.9188  34
   0   0   5 104.396 34.9191   1
   0   0   5 161.944 36.8227   2
   0   0   5 221.948 41.9028  14
   0   0   5 480.912 40.9160  13
   0   0   6 31776.9 1223.41  29
   0   0   6 30627.7 1226.34  26
   0   0   6 30648.7 1223.28  25
   0   0   6 32539.8 1228.63  34
   0   0   6 33106.1 1231.56  20
   0   0   6 32737.9 1233.56  21
   0   0   6 32867.8 1229.71  30
   0   0   6 31070.7 1224.61   3
   0   0   6 32421.7 1235.95  14
   0   0   7 113.032 50.2129  34
   0   0   7 75.6788 52.3443   1
   0   0   7 86.7878 52.9116   2
   0   0   7 199.758 66.6114  14
   0   0   7 293.531 50.5052  26
   0   0   7 93.1126 74.3545  23
   0   0   7 112.708 38.3746  25
   0   0   7 57.5580 59.8670  21
   0   0   7 289.835 62.2707  20
   0   0   7 73.5257 47.2648  30
   0   0   7 182.660 50.5396  31
   0   0   7 237.378 54.0719  13
   0   0   7 265.177 46.0301   3
   0   0   8 11423.4 462.173  34
   0   0   8 11230.2 465.285   1
   0   0   8 11931.5 472.046   2
   0   0   8 10689.4 472.912  14
   0   0   8 10724.2 453.712  25
   0   0   8 11442.1 462.046  26
   0   0   8 11653.9 479.478  23
   0   0   8 11971.7 472.938  21
   0   0   8 11687.9 463.443  31
   0   0   8 12542.9 468.474  13
   0   0   8 11626.2 459.046   3
   0   0   9 201.390 54.7951  26
   0   0   9 55.3428 46.1593  31
   0   0   9-20.6807 53.3926  21
   0   0   9 41.0851 54.3655   2
   0   0   9 82.0045 45.7638   3
   0   0   9 71.1121 51.6377   1
   0   0   9 80.2172 51.7023  13
   0   0   9 25.8840 46.0196  34
   0   0   9 60.4845 61.0636  14
   0   0  10 1722.06 105.065  13
   0   0  10 1672.13 117.124  14
   0   0  10 1771.38 99.6268   3
   0   0  10 1843.25 122.746  23
   0   0  10 1682.75 114.259   2
   0   0  10 1884.28 109.265   1
   0   0  10 1760.81 102.126  31
   0   0  10 1715.32 121.517  33
   0   0  11 28.7647 65.5244  14
   0   0  11 141.034 49.5224  13
   0   0  11 44.7568 63.1367  23
   0   0  11-37.4275 56.2348  21
   0   0  11 45.2889 56.2407   2
   0   0  11 79.8471 50.1199   1
   0   0  11 25.4629 42.9774   3
   0   0  11-33.7435 40.1909  17
   0   0  11 88.6646 46.3656  31
   0   0  11 30.9885 65.6881  33
   0   0  11 84.9478 45.8059  34
   0   0  12 4612.19 219.388  13
   0   0  12 4853.95 239.520  14
   0   0  12 4274.69 218.968  15
   0   0  12 4466.68 210.811   3
   0   0  12 4786.80 241.530  23
   0   0  12 4606.35 226.470  21
   0   0  12 4201.04 208.671  17
   0   0  12 4517.35 214.554  31
   0   0  12 4803.20 228.760   2
   0   0  12 4808.84 239.774  33
   0   0  13 61.0668 56.2794  13
   0   0  13 5.29412 79.5264  23
   0   0  13 73.7650 55.5044  31
   0   0  13-25.8904 83.5966  33
   0   0  13 69.8205 53.5719   3
   0   0  13-28.0170 61.9431  15
   0   0  13 51.1725 46.9528  17
   0   0  14 115.266 78.6422  33
   0   0  14 80.8522 84.2995  23
   0   0  14 133.642 60.9689  15
   0   0  14 101.868 54.5372   3
   0   0  15 145.113 75.7916  33
   0   0  15-15.4165 54.2632  15
   0   0  15-20.6166 76.0022  23
   0   0  15 114.679 54.5205   3
   0   0  16 68.6045 47.0279   3
   0   0  17 119.037 62.1142  23
   0   0  17 44.4331 58.6191  33
   0   0  17 23.8665 40.9828  15
   0   0  17 30.1631 39.6726   3
   0   0  18 1556.91 97.0441  33
   0   0  18 1516.92 83.1238  15
   0   0  19-35.7436 29.6996  33
   0   1   0 57.3956 5.76752   1
   0  -1   1 74564.5 2835.01   1
   0  -1   1 72510.2 2834.85   2
   0  -1   1 77495.8 2833.44   3
   0   1  -1 70581.0 2834.94   2
   0   1  -1 77969.4 2835.66   1
   0  -1   1 74107.7 2835.47   6
   0   1  -1 72590.7 2835.31   6
   0  -1   2 2575.26 102.190  33
   0  -1   2 2470.39 99.7664  17
   0   1   2 2143.07 99.5938   1
   0  -1   2 2429.72 103.205   2
   0  -1   2 2392.36 103.592   1
   0  -1   2 2656.82 100.443  31
   0  -1   2 2414.74 103.420  29
   0  -1   2 2682.83 102.241  12
   0  -1   2 2427.08 102.926  25
   0  -1   2 2626.52 99.6428   3
   0   1   2 2278.11 102.861  14
   0  -1   2 2459.57 100.516  15
   0  -1   3 165800. 6107.89   4
   0  -1   3 168017. 6104.77   3
   0  -1   3 166426. 6109.02   2
   0  -1   3 162929. 6108.74   1
   0   1   3 158347. 6106.25   1
   0   1   3 153952. 6104.48  34
   0  -1   3 162165. 6105.40  18
   0  -1   3 162252. 6105.72  31
   0   1   3 150248. 6105.19  32
   0  -1   3 166395. 6108.17  29
   0  -1   3 163793. 6105.71  26
   0  -1   3 167027. 6108.19  25
   0   1   3 144625. 6106.07  21
   0  -1   3 163646. 6107.41  12
   0   1   3 156269. 6108.99  14
   0   1   4 281742. 11210.1  34
   0  -1   4 289442. 11210.1  18
   0   1  -4 280216. 11202.8   8
   0  -1   4 318254. 11216.7  30
   0   1   4 293741. 11210.4  30
   0  -1   4 312122. 11211.7  31
   0   1   4 276022. 11209.0  32
   0  -1   4 302439. 11213.1  29
   0  -1   4 302602. 11211.6  26
   0  -1   4 309135. 11213.7  25
   0  -1   4 317379. 11214.4   4
   0  -1   4 309811. 11210.1   3
   0   1   4 289053. 11213.2  21
   0  -1   4 312952. 11215.3  20
   0   1   4 281295. 11211.7   1
   0  -1   4 308177. 11216.3   2
   0  -1   4 296748. 11214.6   1
   0   1   4 320580. 11217.4  14
   0   1   5 17596.0 680.271  34
   0  -1   5 16233.3 678.164  18
   0   1   5 17976.8 682.990   1
   0  -1   5 17858.7 685.158   1
   0  -1   5 18828.7 687.048   2
   0   1   5 16277.2 676.069  32
   0  -1   5 19382.0 687.297  30
   0   1   5 17428.1 679.925  30
   0  -1   5 17458.7 680.640  31
   0  -1   5 18189.6 682.528  29
   0   1   5 16826.2 674.885  25
   0  -1   5 18397.4 683.013  25
   0  -1   5 17498.2 680.898  26
   0   1   5 16948.4 681.612  26
   0  -1   5 17342.9 679.913  10
   0  -1   5 18162.8 682.414  13
   0  -1   5 17714.5 685.566  11
   0  -1   5 17358.4 684.685  20
   0  -1   5 19116.2 690.730  21
   0   1   5 17925.4 684.247  21
   0  -1   5 16888.4 678.382   3
   0  -1   5 17962.3 683.470   4
   0  -1   5 17732.8 688.700  14
   0   1   5 18282.3 688.113  14
   0   1   6 7579.27 308.856  34
   0  -1   6 7738.42 307.215  18
   0   1   6 7275.15 301.983  32
   0  -1   6 8015.84 309.864  31
   0  -1   6 7983.97 316.107  30
   0  -1   6 7794.01 310.603  29
   0  -1   6 8404.00 311.715  26
   0   1   6 7965.39 311.943  26
   0   1   6 6934.62 301.079  25
   0  -1   6 7700.04 310.588  25
   0  -1   6 8177.79 322.328  23
   0   1   6 7201.65 312.880  21
   0  -1   6 8086.09 321.337  21
   0  -1   6 8054.66 316.600  20
   0  -1   6 7414.21 313.687   1
   0  -1   6 7716.17 316.241   2
   0  -1   6 7866.30 307.381   3
   0   1   6 7644.05 318.045  14
   0  -1   6 8169.54 322.300  14
   0  -1   7 18914.5 718.468   3
   0  -1   7 18470.7 723.702   4
   0  -1   7 19410.6 727.175  30
   0  -1   7 18890.0 721.319  31
   0  -1   7 18428.1 720.155  29
   0  -1  -7 18946.1 720.635  28
   0   1   7 16096.5 710.278  25
   0  -1   7 18788.8 722.033  26
   0  -1   7 18275.0 720.478  25
   0  -1   7 19801.4 736.704  23
   0  -1   7 18695.1 731.524  21
   0  -1   7 19577.0 729.153  20
   0   1   7 18494.6 726.629  21
   0   1   7 17916.6 719.034  34
   0  -1   7 18647.9 725.183  34
   0   1   7 17423.8 722.509   1
   0  -1   7 20187.0 731.979   2
   0   1   7 19590.9 730.454   2
   0  -1   7 18048.3 725.831   1
   0  -1   7 17876.0 717.557  10
   0  -1   7 18432.2 732.847  14
   0  -1   7 19233.9 723.516  13
   0   1   7 18675.7 731.015  14
   0  -1   8 1525.03 82.1459   3
   0   1   8 1427.13 86.3652   3
   0  -1   8 1341.99 105.329  33
   0  -1   8 1513.56 94.6818  34
   0   1   8 1351.37 82.9426  34
   0  -1   8 1475.55 97.1264   1
   0   1   8 1309.59 93.1128   2
   0   1   8 1438.20 90.0833   1
   0  -1   8 1674.12 101.213   2
   0  -1   8 1239.93 83.9512  31
   0  -1   8 1463.30 84.0080  29
   0  -1   8 1450.84 88.3251  26
   0  -1   8 1368.61 82.1715  25
   0   1   8 1338.87 106.672  23
   0  -1   8 1377.97 108.114  23
   0  -1   8 1339.88 101.370  21
   0  -1   8 1408.25 97.4251  20
   0   1   8 1433.05 95.1859  21
   0   1   8 1601.07 96.2532  13
   0  -1   8 1383.93 86.5231  13
   0  -1   8 1252.18 104.262  14
   0   1   8 1362.88 100.886  14
   0   1   9 3673.91 181.008  31
   0  -1   9 3845.98 176.359  31
   0  -1   9 3939.37 179.187  13
   0  -1   9 3780.57 192.582  14
   0   1   9 3834.52 194.290  14
   0  -1   9 3731.62 181.552  15
   0  -1   9 3808.79 178.554  26
   0   1   9 4095.64 187.805  13
   0  -1   9 3803.96 192.579  21
   0   1   9 3830.54 185.744  21
   0  -1   9 3783.20 172.601  22
   0   1   9 3919.05 180.705   1
   0  -1   9 3911.56 186.023   1
   0   1   9 3622.14 185.255   2
   0  -1   9 4015.17 190.572   2
   0  -1   9 3863.33 174.587  17
   0   1   9 3664.33 172.792  34
   0  -1   9 3924.79 181.126  34
   0   1   9 3975.19 178.325   3
   0  -1   9 4097.28 175.123   3
   0   1  10 252.182 51.6244  31
   0  -1  10 404.388 49.6382  31
   0  -1  10 321.253 69.1361  33
   0  -1  10 335.869 70.2993  14
   0  -1  10 282.058 53.8963  15
   0   1  10 437.349 71.5314  14
   0  -1  10 358.391 56.7042  26
   0   1  10 374.234 70.3259  23
   0  -1  10 255.070 70.1905  23
   0  -1  10 273.037 66.7410  21
   0  -1  10 306.911 45.0024  22
   0   1  10 335.002 53.3150   3
   0   1  10 374.892 61.7152   2
   0  -1  10 368.729 61.7239   1
   0  -1  10 313.124 48.2855   3
   0  -1  10 362.947 63.2881   2
   0   1  10 327.328 55.1626   1
   0   1  10 333.999 61.6109  13
   0  -1  10 318.908 53.9983  13
   0  -1  10 352.305 54.0618  34
   0  -1  11 2479.79 155.230  33
   0  -1  11 2463.76 134.507  34
   0   1  11 2376.28 154.919  33
   0  -1  11 2371.10 127.083  17
   0  -1  11 2688.35 148.647   2
   0   1  11 2562.63 143.596   2
   0   1  11 2274.77 133.121   1
   0  -1  11 2466.78 139.542   1
   0  -1  11 2401.64 132.939  31
   0   1  11 2393.36 134.367  31
   0  -1  11 2527.16 139.271  15
   0  -1  11 2512.70 136.750  13
   0   1  11 2663.39 154.753  14
   0  -1  11 2724.07 153.303  14
   0  -1  11 2750.23 140.713  26
   0   1  11 2543.51 157.059  23
   0  -1  11 2360.70 151.891  23
   0   1  11 2452.62 139.394  21
   0  -1  11 2449.25 149.522  21
   0  -1  11 2442.47 129.457   3
   0   1  11 2404.62 130.705   3
   0   1  11 2456.37 140.402  13
   0  -1  12 70.1900 72.9819  14
   0  -1  12 82.1665 53.3643  15
   0  -1  12 92.1094 52.5162  13
   0   1  12 55.9563 57.8638  13
   0  -1  12 78.9007 74.5434  23
   0   1  12 63.9139 71.4178  23
   0  -1  12 17.1357 60.1668  21
   0  -1  12-22.4769 45.9550  17
   0  -1  12 22.0098 50.2545  34
   0   1  12 46.9910 49.8986   3
   0   1  12 63.8162 56.2837   2
   0  -1  12 43.6918 48.7816   3
   0   1  12 112.661 55.0479  31
   0  -1  12 66.6996 70.5545  33
   0   1  12 109.091 76.7475  33
   0  -1  12 64.5162 49.8553  31
   0   1  13 10.5378 79.9431  23
   0  -1  13 79.4513 81.4826  23
   0  -1  13 40.4810 55.0534  13
   0   1  13 87.1169 59.4807  13
   0  -1  13 11.7253 44.2149  17
   0   1  13 27.6785 47.5915  17
   0  -1  13 33.4398 55.9254  15
   0   1  13-21.0370 62.9398  15
   0   1  13 7.25233 54.9123  31
   0  -1  13 19.9290 77.3869  33
   0   1  13-21.2097 80.2904  33
   0  -1  14 816.209 77.3614   3
   0  -1  14 790.396 102.488  23
   0   1  14 760.588 100.427  23
   0   1  14 655.729 99.2847  33
   0   1  14 811.204 81.7046  31
   0  -1  14 791.344 101.081  33
   0  -1  14 786.739 81.6652  15
   0   1  14 623.201 85.5741  15
   0   1  14 703.300 77.0270   3
   0   1  15 454.815 88.6842  23
   0  -1  15 370.172 86.8573  23
   0  -1  15 432.430 62.7173   3
   0   1  15 376.920 63.3589   3
   0   1  15 437.847 71.2094  13
   0   1  15 301.673 85.8361  33
   0  -1  15 496.350 87.9801  33
   0  -1  15 420.217 64.3587  15
   0   1  15 255.946 63.8644  15
   0  -1  16 850.095 71.6570   3
   0   1  16 722.852 70.3266   3
   0   1  17 541.183 76.6216  33
   0  -1  17 423.910 52.4475  15
   0   1  17 579.684 62.1386  15
   0   1  17 565.437 76.5818  23
   0  -1  17 507.659 70.1980  33
   0   1  17 583.597 58.4077   3
   0   1  18 47.5361 35.4341  15
   0  -1  18 35.2035 43.7227  33
   0   1  18 27.9341 47.8962  33
   0   1  19 24.8138 30.0954  33
   0  -1  19 10.8671 26.9859  33
   0  -2   0 6799.25 278.683  28
   0   2   0 7251.15 274.530   1
   0  -2   1 14070.9 551.354  25
   0  -2   1 13640.6 549.791   6
   0  -2   1 13972.1 550.303  30
   0  -2   1 14500.0 549.015   1
   0   2  -1 15105.8 550.337   1
   0  -2   2 387439. 14793.5  30
   0   2   2 380737. 14789.1  14
   0  -2   2 373355. 14788.5  15
   0  -2   2 408090. 14790.4  12
   0  -2   2 369794. 14790.0  23
   0  -2   2 395232. 14793.6  21
   0  -2   2 406055. 14792.2   1
   0  -2   2 409473. 14790.1  17
   0  -2   2 391862. 14792.9   6
   0  -2   2 379222. 14789.7  33
   0  -2   3 56964.6 2052.88  11
   0  -2   3 54640.3 2048.89  12
   0  -2   3 50868.3 2049.95  23
   0  -2   3 54693.7 2049.52  22
   0  -2   3 55993.8 2053.85  21
   0  -2   3 54587.4 2050.51   1
   0  -2   3 54339.2 2050.70   2
   0  -2   3 55513.2 2045.88   3
   0   2   3 48678.4 2044.75   1
   0  -2   3 56235.5 2047.55  17
   0  -2   3 52039.0 2048.62  33
   0   2   3 54897.4 2049.51  14
   0  -2   3 51635.3 2046.72  15
   0   2  -4 6010.94 246.315   5
   0   2   4 6568.60 255.920   1
   0  -2   4 7353.29 263.023   2
   0  -2   4 6676.43 261.091   1
   0  -2   4 6420.58 253.940   3
   0  -2   4 7442.26 264.548  30
   0   2   4 6243.47 258.360  32
   0  -2   4 7012.56 262.628  29
   0  -2   4 6454.05 256.580  26
   0  -2   4 7009.25 261.601  25
   0  -2   4 6206.73 261.369  23
   0  -2   4 6700.03 258.719  22
   0   2   4 6654.12 255.442  21
   0  -2   4 6839.34 265.429  21
   0  -2   4 6371.86 260.102  33
   0  -2   4 6056.99 255.843  18
   0  -2   4 6438.45 255.853  17
   0  -2   4 6248.77 255.659  10
   0  -2   4 6444.90 261.580  11
   0  -2   4 6526.75 259.205  12
   0   2   4 6696.11 260.772  14
   0  -2   4 6483.71 256.710  13
   0  -2   4 6392.22 256.367  15
   0   2   5 96708.3 3726.85   1
   0  -2   5 97689.8 3732.44  33
   0  -2   5 94962.0 3726.70  18
   0  -2   5 100473. 3726.90  17
   0   2   5 88123.8 3726.82  32
   0  -2   5 102307. 3727.84  31
   0  -2   5 104623. 3735.01  30
   0  -2   5 98126.4 3730.99  29
   0  -2   5 100366. 3731.36  25
   0  -2   5 96786.6 3727.22  26
   0  -2   5 97675.0 3734.86  23
   0  -2   5 101029. 3728.85  22
   0  -2   5 104118. 3738.00  21
   0   2   5 94227.3 3726.80  21
   0  -2   5 98059.8 3733.12  11
   0  -2   5 95098.5 3726.68  10
   0   2   5 100186. 3732.67  14
   0  -2   5 94918.6 3727.45  15
   0  -2   5 97851.3 3727.45  13
   0  -2   6 91.7808 44.0373   4
   0   2   6 52.8051 37.0758   1
   0  -2   6 132.263 47.8818   1
   0  -2   6 133.990 32.3214   3
   0  -2   6 89.2804 49.3678   2
   0  -2   6 132.851 36.2604  18
   0  -2   6 153.004 37.3001  17
   0  -2   6 151.199 36.6279  10
   0  -2   6 145.373 36.8896  31
   0   2   6 67.6925 34.5754  32
   0  -2   6 71.3163 50.2622  30
   0  -2   6 146.574 50.1842  33
   0  -2  -6 71.7823 47.1626  28
   0  -2   6 80.1613 45.2134  29
   0  -2   6 150.608 38.6914  26
   0  -2   6 124.563 45.8835  25
   0  -2   6 98.4059 55.3862  23
   0  -2   6 59.5245 38.7944  22
   0  -2   6 152.958 49.5219  20
   0  -2   6 110.296 55.4023  21
   0   2   6 1.44471 37.9761  21
   0  -2   6 75.3688 47.1804  11
   0  -2   6 95.7682 56.8928  14
   0  -2   6 127.411 40.1813  15
   0   2   6 156.439 50.9251  14
   0  -2   7 18871.1 759.271   3
   0  -2   7 19329.3 768.339   4
   0  -2   7 20753.7 775.799  33
   0  -2   7 18689.2 761.004  18
   0  -2   7 19361.1 761.974  17
   0  -2   7 21456.4 777.153   2
   0   2   7 19323.2 769.065   2
   0  -2   7 19944.7 771.436   1
   0  -2   7 19634.7 763.049  31
   0  -2   7 20941.7 773.186  30
   0   2   7 17199.0 757.497  32
   0  -2   7 20747.8 768.381  29
   0  -2  -7 19975.1 768.409  28
   0  -2   7 20461.0 767.506  25
   0  -2   7 19337.0 764.695  26
   0  -2   7 19931.9 777.444  23
   0   2   7 19865.8 766.371  21
   0  -2   7 19668.0 776.124  21
   0  -2   7 19055.1 769.732  20
   0  -2   7 19063.7 763.618  22
   0  -2   7 18829.3 761.973  10
   0  -2   7 20046.6 777.532  14
   0  -2   7 20134.1 764.989  13
   0  -2   7 19150.8 765.004  15
   0   2   7 20782.1 774.145  14
   0  -2   8 18160.3 709.766   4
   0  -2   8 18811.1 701.201   3
   0  -2   8 17785.7 710.125  34
   0  -2   8 18927.8 717.410  33
   0  -2   8 18884.5 705.315  31
   0  -2  -8 17625.8 705.945  28
   0  -2   8 17919.8 706.144  29
   0  -2   8 17764.9 705.717  25
   0  -2   8 17800.3 705.261  26
   0   2   8 17018.5 717.185  23
   0  -2   8 18696.3 720.809  23
   0  -2   8 18426.9 713.112  20
   0  -2   8 16912.6 702.796  22
   0  -2   8 18722.5 719.977  21
   0   2   8 16920.2 705.813  21
   0  -2   8 18615.4 702.971  17
   0  -2   8 17001.7 700.522  18
   0   2   8 17461.1 711.391   2
   0  -2   8 19567.9 718.773   2
   0  -2   8 17846.7 711.740   1
   0   2   8 16655.7 703.136   1
   0  -2   8 18084.7 705.398  13
   0  -2   8 17347.7 705.191  15
   0   2   8 18192.3 714.276  14
   0  -2   8 17256.9 701.511  10
   0  -2   9 18029.4 714.788  13
   0  -2   9 17897.9 715.638  15
   0   2   9 18065.7 724.992  14
   0  -2   9 18353.2 729.338  14
   0  -2   9 17755.1 710.883  17
   0   2   9 17931.1 716.163  21
   0  -2   9 17766.3 712.023  22
   0   2   9 17697.0 714.248   3
   0  -2   9 17802.2 709.086   3
   0  -2   9 17997.6 720.578   1
   0   2   9 17502.9 719.771   2
   0  -2   9 19634.6 730.394   2
   0   2   9 17963.6 714.772   1
   0  -2   9 18660.5 715.937  29
   0   2  10 3785.34 177.762   3
   0  -2  10 3651.60 177.248  15
   0  -2  10 3948.36 195.332  14
   0  -2  10 3694.59 177.877  13
   0   2  10 3932.22 192.422  14
   0  -2  10 3404.48 175.036  26
   0   2  10 3758.10 196.031  23
   0  -2  10 3721.17 195.223  23
   0  -2  10 3830.93 187.329  20
   0  -2  10 3847.63 194.934  21
   0  -2  10 3737.93 183.918   1
   0  -2  10 3569.78 169.797   3
   0   2  10 3710.53 183.789   2
   0   2  10 3869.08 177.601   1
   0   2  10 3928.26 188.213  13
   0  -2  10 3727.30 182.151  34
   0  -2  10 3706.53 192.127  33
   0  -2  11 1170.95 91.6989  34
   0  -2  11 1118.32 105.056  33
   0  -2  11 1196.30 81.6043  17
   0   2  11 908.762 89.1144   2
   0  -2  11 1314.45 82.2368   3
   0  -2  11 1067.26 93.3518   1
   0   2  11 788.819 77.4781   1
   0   2  11 1035.26 88.9802  31
   0  -2  11 1125.38 85.0563  15
   0  -2  11 1270.06 112.632  14
   0  -2  11 1354.41 90.7935  13
   0  -2  11 1312.54 93.7278  26
   0  -2  11 1289.03 112.870  23
   0   2  11 981.972 105.171  23
   0  -2  11 1226.56 107.844  21
   0   2  11 1130.45 95.8526  13
   0   2  11 1149.67 85.7714   3
   0   2  12 130.090 81.4238  33
   0   2  12 98.0800 57.0723  31
   0  -2  12 145.091 66.2654  33
   0  -2  12 134.173 51.9617  15
   0  -2  12 254.624 82.0192  14
   0  -2  12 372.222 69.1338  26
   0  -2  12 188.649 76.6118  23
   0   2  12 181.396 79.6529  23
   0  -2  12 139.318 67.9131  21
   0  -2  12 155.618 48.5537   3
   0   2  12 157.378 52.0740   3
   0   2  12 116.062 57.5964   2
   0  -2  12 176.024 48.1158  17
   0   2  12 127.203 60.3792  13
   0  -2  12 155.743 61.0003  34
   0  -2  13 654.315 76.9305  15
   0   2  13 654.415 78.9426  13
   0   2  13 603.859 96.0260  23
   0  -2  13 761.102 107.107  23
   0  -2  13 760.236 99.3757  21
   0  -2  13 732.401 67.4252  17
   0  -2  13 836.519 95.6300  33
   0  -2  13 813.416 83.5511  34
   0   2  13 530.610 74.4202  31
   0   2  13 617.656 102.413  33
   0  -2  14 267.583 83.4769  23
   0   2  14 264.044 85.3806  23
   0  -2  14 154.219 54.5918   3
   0   2  14 95.5625 57.0824   3
   0   2  14 278.618 69.4669  13
   0  -2  14 159.244 55.6284  15
   0   2  14 191.009 67.8908  15
   0   2  14 92.6102 81.7852  33
   0  -2  14 208.824 73.2745  33
   0   2  14 227.847 63.0807  31
   0  -2  15 83.9097 71.9113  23
   0   2  15 179.729 78.0605  23
   0  -2  15 31.8365 66.7050  33
   0   2  15 72.1456 55.6077   3
   0  -2  15 139.407 53.5390   3
   0   2  15 98.3086 55.6801  31
   0   2  15 71.7451 70.6620  33
   0   2  15 87.3235 60.6800  13
   0  -2  15 80.0262 48.4955  15
   0   2  15 84.6710 62.1051  15
   0  -2  16 761.946 67.0272  15
   0   2  16 832.946 80.6416  13
   0   2  16 716.719 70.8519   3
   0   2  17 30.4006 39.5721   3
   0   2  17 5.99182 45.7253  15
   0  -2  17-2.05793 34.6561  15
   0  -2  17 3.09853 48.2170  33
   0   2  17-11.3477 60.9500  33
   0  -2  18 854.128 63.5140  33
   0   2  18 748.164 70.8916  33
   0   2  18 755.066 60.4575  15
   0   2  19 303.592 39.8821  33
   0   3   0 152.707 21.7508   1
   0  -3   0 157.967 26.2170  25
   0  -3   1 29570.3 1155.92   6
   0  -3   1 29912.0 1154.79  21
   0  -3   1 30676.4 1156.86  28
   0  -3   1 31001.6 1157.95  25
   0  -3   1 29723.6 1155.75  30
   0  -3   2 85845.2 3382.60  33
   0  -3   2 91742.6 3385.91   1
   0  -3   2 92340.4 3389.69  25
   0  -3   2 83795.0 3382.47  23
   0  -3   2 92250.0 3388.58  21
   0  -3   2 91752.4 3389.02   6
   0  -3   2 90079.8 3388.67  30
   0  -3   3 35819.3 1400.49   6
   0  -3   3 35750.7 1395.10  33
   0  -3   3 37975.1 1396.04  17
   0  -3   3 36406.1 1398.16   1
   0   3  -3 34504.4 1393.49  32
   0  -3   3 34366.4 1399.61  30
   0  -3   3 36207.4 1401.82  29
   0  -3  -3 32773.9 1401.31  28
   0  -3   3 35640.1 1400.46  25
   0  -3   3 35072.3 1395.98  23
   0  -3   3 37024.6 1398.77  22
   0  -3   3 38073.7 1402.22  21
   0  -3   3 39451.6 1401.61  11
   0  -3   3 37498.1 1395.30  10
   0  -3   3 38038.4 1396.98  12
   0  -3   3 37919.2 1394.11  15
   0  -3   4 4990.41 205.314  33
   0  -3   4 5404.50 204.861  17
   0   3   4 4764.81 199.793   1
   0  -3   4 5101.48 212.054  30
   0   3  -4 4553.07 196.463  32
   0   3   4 4605.97 209.119  32
   0  -3   4 5146.65 211.692  29
   0  -3  -4 4777.34 212.887  28
   0  -3   4 5255.72 211.419  25
   0  -3   4 4844.37 207.337  23
   0  -3   4 5072.13 207.690  22
   0  -3   4 5464.32 215.016  21
   0  -3   4 5277.20 206.941  12
   0  -3   4 5361.89 212.057  11
   0  -3   4 5395.40 205.271  10
   0  -3   4 4968.98 201.940  15
   0   3  -5 2290.28 100.231   5
   0  -3   5 2564.62 119.389  33
   0  -3   5 2758.03 115.895  17
   0  -3   5 2516.16 117.043  18
   0  -3   5 2536.72 121.593   1
   0  -3   5 2561.75 112.072   3
   0   3   5 2872.73 113.581   1
   0  -3   5 2729.97 124.906  30
   0   3   5 2591.19 122.464  32
   0  -3  -5 2809.23 129.270  28
   0  -3   5 2739.78 126.517  29
   0  -3   5 2746.12 123.887  25
   0  -3   5 2346.45 121.245  23
   0  -3   5 2832.60 130.958  21
   0  -3   5 2780.38 121.425  22
   0   3   5 2768.15 110.983  21
   0  -3   5 2365.38 119.008  12
   0   3   5 2991.30 123.337  14
   0  -3   5 2556.77 113.381  15
   0  -3   6 3837.36 175.857   4
   0  -3   6 3861.03 176.428  33
   0  -3   6 3838.32 171.075  18
   0  -3   6 4031.33 169.191  17
   0  -3   6 3796.03 164.822   3
   0  -3   6 3618.52 175.721   1
   0   3   6 3924.72 167.097   1
   0  -3   6 4022.35 182.750  30
   0   3   6 3451.68 171.636  32
   0  -3  -6 4015.50 182.569  28
   0  -3   6 4111.39 178.964  29
   0  -3   6 3895.41 170.139  26
   0  -3   6 3975.34 177.801  25
   0  -3   6 3847.76 180.002  23
   0   3   6 3710.50 164.859  21
   0  -3   6 3989.60 186.547  21
   0  -3   6 4336.97 174.402  22
   0  -3   6 3896.75 169.167  10
   0  -3   6 3692.73 179.261  11
   0   3   6 4276.04 178.957  14
   0  -3   6 3877.12 168.851  15
   0  -3   6 3826.66 182.175  14
   0  -3   7 1901.83 108.975   4
   0  -3   7 1865.12 108.926  33
   0  -3   7 2080.71 99.3474  17
   0  -3   7 1883.21 97.6384  18
   0  -3   7 1919.01 95.5411   3
   0  -3   7 1758.37 109.133   1
   0   3   7 1631.70 99.7593  32
   0  -3   7 2044.77 113.853  30
   0  -3  -7 1862.40 111.199  28
   0  -3   7 1931.96 108.600  29
   0  -3   7 1927.67 102.238  26
   0  -3   7 1969.67 107.436  25
   0  -3   7 2034.51 116.795  23
   0   3   7 1708.64 113.928  23
   0  -3   7 1835.85 119.044  21
   0  -3   7 1770.70 100.274  22
   0  -3   7 1983.31 109.828  20
   0  -3   7 2031.76 99.8343  10
   0  -3   7 1732.05 108.971  11
   0  -3   7 1827.18 97.7715  15
   0   3   7 2066.36 111.135  14
   0  -3   7 1942.38 115.490  14
   0   3   8 16247.9 669.901   1
   0  -3   8 17389.0 681.050   1
   0  -3   8 16890.0 668.586   3
   0   3   8 15912.9 676.258   2
   0  -3   8 17455.3 682.717  33
   0  -3   8 17257.5 671.193  17
   0  -3   8 16729.2 671.658  18
   0  -3   8 17102.8 672.925  15
   0   3   8 17180.0 682.827  14
   0  -3  -8 17328.5 680.893  28
   0  -3   8 17713.6 679.653  29
   0  -3   8 17403.6 678.664  25
   0  -3   8 17159.3 675.032  26
   0  -3   8 16408.3 680.457  20
   0  -3   8 17870.2 690.838  21
   0  -3   8 17391.3 674.938  22
   0  -3   8 17640.9 680.997   4
   0  -3   8 17355.0 687.599  23
   0   3   8 16203.9 685.121  23
   0  -3   8 16815.0 673.403  10
   0  -3   9 217.371 57.5969  34
   0  -3   9 320.667 49.2301  10
   0   3   9 294.543 53.6859   2
   0  -3   9 264.903 42.2015   3
   0  -3   9 254.318 58.7464   1
   0  -3   9 274.435 63.7326  21
   0  -3   9 297.114 48.7665  22
   0  -3   9 282.552 62.2676  14
   0  -3   9 158.567 49.4153   4
   0  -3  10 15809.4 644.745  14
   0  -3  10 15713.3 626.825  15
   0  -3  10 16104.5 631.574  29
   0  -3  10 15691.9 630.122  26
   0  -3  10 14949.6 624.269  22
   0  -3  10 15885.0 645.232  23
   0   3  10 15252.5 644.207  23
   0  -3  10 16634.6 650.054  21
   0  -3  10 15764.0 637.177  20
   0  -3  10 15714.5 621.430   3
   0  -3  10 15535.8 634.078   1
   0   3  10 14386.0 629.975   2
   0  -3  10 15712.5 623.316  17
   0   3  10 15027.0 628.330   3
   0  -3  10 16155.4 640.516  33
   0  -3  10 16407.4 637.591  34
   0   3  11 1494.40 101.131   3
   0  -3  11 1660.04 121.709  14
   0  -3  11 1569.88 96.7641  15
   0  -3  11 1296.48 98.8414  26
   0   3  11 1681.23 120.754  23
   0  -3  11 1509.00 93.8788  22
   0  -3  11 1802.88 124.468  23
   0  -3  11 1524.59 118.009  21
   0  -3  11 1683.46 112.089  20
   0   3  11 1543.35 105.529   2
   0  -3  11 1601.62 93.5096   3
   0  -3  11 1495.23 92.7577  17
   0   3  11 1500.98 113.533  13
   0  -3  11 1423.05 108.428  33
   0  -3  11 1687.24 111.316  34
   0  -3  12 7031.13 312.176  33
   0  -3  12 6970.96 303.004  34
   0   3  12 5827.25 314.647  33
   0  -3  12 6586.52 287.697  17
   0  -3  12 6854.06 287.173   3
   0  -3  12 6877.02 315.146  14
   0  -3  12 6764.67 292.282  15
   0  -3  12 6739.98 298.276  26
   0  -3  12 7077.30 318.600  23
   0   3  12 6780.74 317.909  23
   0  -3  12 7133.30 319.357  21
   0   3  12 6188.95 299.859  31
   0   3  12 6111.31 303.884  13
   0   3  12 6050.62 292.250   3
   0  -3  13 141.730 52.2418  15
   0   3  13 143.439 75.1646  23
   0  -3  13 101.541 84.4990  23
   0  -3  13 127.187 76.4107  21
   0  -3  13 137.369 48.5761  17
   0   3  13 215.534 65.8918  31
   0   3  13 37.7150 81.8484  33
   0  -3  13 187.835 71.3431  33
   0  -3  13 157.522 65.0176  34
   0  -3  14 70.5420 74.4428  23
   0   3  14 20.2967 74.3314  23
   0  -3  14-4.41219 67.2200  33
   0   3  14 40.4239 56.9266   3
   0  -3  14 77.2965 47.3005  15
   0   3  14 27.3622 58.8423  31
   0   3  14-10.8577 75.8579  33
   0   3  14 8.60651 65.5610  13
   0   3  15 94.0386 68.0635  23
   0  -3  15 97.5597 67.8400  23
   0  -3  15 76.6097 60.0374  33
   0   3  15 41.3340 52.7803   3
   0  -3  15 142.786 45.7220  15
   0   3  15 112.098 63.7824  15
   0   3  15 76.9234 55.4595  31
   0   3  15 101.640 78.2507  33
   0   3  15 60.2703 61.6639  13
   0   3  16 1861.13 120.438  23
   0  -3  16 1888.95 112.396  33
   0   3  16 1884.90 126.044  33
   0   3  16 1569.76 101.226   3
   0   3  16 1624.62 105.907  31
   0  -3  16 1546.02 93.5202  15
   0   3  16 1644.15 111.571  13
   0   3  16 1487.09 110.599  15
   0  -3  17 39.3041 42.6793  33
   0   3  17 48.0995 40.1775   3
   0   3  17 55.0806 45.6332  13
   0   3  17-8.88738 47.9140  15
   0   3  17-32.3767 57.5619  33
   0   3  18 741.398 66.3500  33
   0   3  18 601.354 54.5189  15
   0   3  19 558.389 45.7375  33
   0  -4   0 9411.62 376.149  28
   0  -4   1 922.443 49.9225  21
   0  -4   1 1019.43 57.4452  25
   0  -4  -1 908.794 63.4053  28
   0  -4   1 1062.90 58.9269  28
   0  -4   1 968.282 54.1962   6
   0   4   1 1065.66 46.6095   1
   0  -4   2 19893.5 794.214  25
   0  -4   2 20176.2 791.706  22
   0  -4   2 20644.6 791.898  21
   0  -4   2 19939.3 792.108  30
   0   4  -2 22230.5 796.403  32
   0  -4   2 20584.1 793.824   6
   0  -4   2 20611.3 796.374  29
   0  -4  -2 19515.8 798.421  28
   0  -4   3 76006.9 2901.56  33
   0  -4   3 69966.5 2894.39   9
   0   4  -3 79861.3 2906.65  32
   0   4   3 79230.3 2916.14  32
   0  -4   3 76465.9 2909.58  30
   0  -4   3 80070.3 2913.50  29
   0  -4  -3 76312.4 2914.25  28
   0  -4   3 79253.1 2911.68  25
   0  -4   3 74073.0 2902.12  23
   0  -4   3 78665.0 2908.11  22
   0  -4   3 80954.0 2910.78  21
   0  -4   3 86187.4 2912.22  11
   0  -4   3 79054.3 2904.92  12
   0  -4   3 82283.8 2911.75   6
   0  -4   4 32773.2 1282.04  33
   0   4   4 31830.6 1275.70   1
   0  -4   4 34670.3 1290.68  30
   0   4  -4 31756.3 1279.55  32
   0   4   4 32850.0 1293.07  32
   0  -4  -4 33739.4 1295.29  28
   0  -4   4 34275.6 1292.83  29
   0  -4   4 34177.2 1290.89  25
   0  -4   4 32632.1 1284.05  23
   0  -4   4 34190.2 1287.56  22
   0  -4   4 34142.4 1291.76  21
   0  -4   4 35154.4 1286.19  12
   0  -4   4 35282.6 1281.42  15
   0  -4   5 4204.78 178.643  33
   0  -4   5 4641.64 180.134  17
   0  -4   5 3936.80 183.216   1
   0   4   5 3822.39 169.466   1
   0   4   5 3974.20 189.296  32
   0  -4   5 4446.86 190.706  30
   0  -4  -5 4130.94 193.769  28
   0  -4   5 4211.54 190.861  29
   0  -4   5 4215.36 189.797  25
   0  -4   5 3945.17 181.483  23
   0  -4   5 4222.92 184.194  22
   0  -4   5 4267.94 191.973  21
   0  -4   5 4312.32 179.579  10
   0  -4   5 4126.62 187.244  11
   0  -4   5 4111.75 174.383  15
   0  -4   5 4220.37 186.960  14
   0  -4   6 347.269 61.6488   4
   0  -4   6 416.240 52.5631  33
   0  -4   6 469.929 51.7483  17
   0  -4   6 640.152 57.5803  18
   0  -4   6 332.782 57.6933   1
   0   4   6 335.907 63.2338  32
   0  -4   6 428.806 64.2363  30
   0  -4   6 359.747 60.7031  29
   0  -4  -6 273.509 71.1911  28
   0  -4   6 574.368 54.8111  26
   0  -4   6 518.117 60.8102  23
   0   4   6 238.873 58.2282  23
   0  -4   6 346.138 64.3473  25
   0  -4   6 447.583 71.5841  21
   0  -4   6 315.764 54.7138  22
   0  -4   6 457.784 68.6127  11
   0  -4   6 515.734 51.2748  10
   0  -4   6 349.038 43.5918  15
   0  -4   6 502.555 67.1868  14
   0  -4   7 4081.69 186.111   4
   0  -4   7 3802.45 183.992   1
   0  -4   7 3737.99 179.344  33
   0  -4   7 4044.02 178.584  18
   0  -4   7 4298.86 176.298  17
   0   4   7 3563.13 180.866  32
   0  -4  -7 3605.23 188.160  28
   0  -4   7 4197.30 188.232  29
   0  -4   7 3950.30 178.209  26
   0  -4   7 3935.30 185.788  25
   0   4   7 3456.35 183.958  23
   0  -4   7 4071.67 186.218  23
   0  -4   7 3877.22 179.150  22
   0  -4   7 4128.45 194.022  21
   0  -4   7 4092.42 185.681  20
   0  -4   7 3964.34 189.983  14
   0  -4   7 4084.00 174.092  15
   0  -4   7 4055.69 190.307  11
   0  -4   7 4273.00 180.377  10
   0  -4   8 68.4722 36.3864  17
   0  -4   8 96.4542 45.0269  10
   0   4   8 11.9901 40.3478  32
   0  -4   8 20.4115 46.1549  33
   0  -4  -8 32.4696 53.0121  28
   0  -4   8 123.866 39.5466   3
   0  -4   8 25.8317 47.9612   1
   0   4   8 33.2254 39.8016   2
   0  -4   8 3.01509 48.1768  23
   0   4   8-11.8908 50.1660  23
   0  -4   8 49.3479 40.5269  22
   0  -4   8 20.8561 32.7354  15
   0  -4   8 55.9954 48.9758   4
   0  -4   9 3501.08 181.810  34
   0  -4   9 3535.35 171.356  18
   0   4   9 3886.33 179.880   2
   0  -4   9 3812.22 168.692   3
   0  -4   9 3839.01 181.090  29
   0  -4   9 3600.08 175.770  26
   0  -4   9 3655.02 173.400  22
   0  -4   9 3726.47 187.558  23
   0  -4   9 3563.97 181.836  20
   0  -4   9 3757.30 193.593  21
   0  -4   9 3798.85 187.775  14
   0  -4   9 3845.81 176.007  10
   0  -4   9 3958.21 183.817   4
   0  -4  10 2995.61 156.427  34
   0  -4  10 2693.04 148.885  33
   0  -4  10 2788.04 138.701  17
   0  -4  10 2614.56 139.892  18
   0  -4  10 3122.61 153.153  29
   0  -4  10 2580.56 144.691  26
   0   4  10 2470.70 154.820  23
   0  -4  10 3047.64 161.594  23
   0  -4  10 2644.11 138.802  22
   0  -4  10 2695.27 151.766  20
   0  -4  10 2882.43 165.123  21
   0  -4  10 2766.13 157.913  14
   0  -4  10 2884.23 137.714  15
   0  -4  10 2752.57 141.919  10
   0  -4  10 3027.32 153.621   4
   0   4  11 14562.2 641.497   3
   0  -4  11 16010.0 657.151  14
   0  -4  11 16111.3 636.605  15
   0  -4  11 16030.3 644.152  26
   0  -4  11 14909.7 635.547  22
   0  -4  11 16581.2 661.557  23
   0   4  11 16205.2 659.889  23
   0  -4  11 16317.5 652.234  20
   0  -4  11 16148.6 661.927  21
   0  -4  11 16026.8 635.386  17
   0   4  11 15196.6 654.835  13
   0  -4  11 16901.4 653.609  34
   0  -4  11 15609.4 649.119  33
   0  -4  12 754.298 92.8965  14
   0  -4  12 666.619 62.7855  15
   0  -4  12 504.535 72.2541  26
   0   4  12 520.923 87.8886  23
   0  -4  12 694.378 93.1061  23
   0  -4  12 543.049 61.6713  22
   0  -4  12 536.289 93.6943  21
   0  -4  12 639.741 65.3216  17
   0   4  12 494.060 70.8862   3
   0  -4  12 732.922 86.1446  34
   0  -4  12 625.555 79.0920  33
   0   4  12 616.018 86.9564  13
   0   4  13 5148.96 262.977  23
   0  -4  13 5409.34 265.804  23
   0   4  13 4495.59 265.512  33
   0  -4  13 5531.34 254.179  33
   0  -4  13 5752.67 254.734  34
   0  -4  13 5880.22 252.100  26
   0  -4  13 5221.65 236.053  15
   0   4  13 4985.70 252.972  31
   0   4  13 4663.78 243.661   3
   0   4  14 5185.34 260.258  13
   0  -4  14 5694.80 267.520  23
   0   4  14 5601.13 266.628  23
   0  -4  14 6190.08 258.849  34
   0   4  14 5299.72 274.530  33
   0  -4  14 5553.53 254.871  33
   0   4  14 4951.34 245.931   3
   0  -4  14 5099.81 237.065  15
   0   4  14 4944.87 252.725  31
   0   4  15 88.7809 55.6491   3
   0   4  15 59.1543 75.1832  33
   0   4  15 116.779 63.7213  13
   0   4  15 129.589 66.6841  15
   0  -4  16 534.255 60.0894  33
   0   4  16 447.777 58.3684   3
   0   4  16 381.958 60.4416  31
   0   4  16 477.090 78.0943  33
   0   4  16 429.140 68.2802  15
   0   4  16 545.103 69.8120  13
   0   4  17 466.705 52.1151   3
   0   4  17 628.530 61.6000  13
   0   4  17 546.314 64.2342  15
   0   4  18 116.649 43.5858  33
   0   4  18 57.0419 35.3919  15
   0   5   0 45.6319 48.3531  32
   0  -5   0 38.6374 28.3705   6
   0  -5   0-14.9780 43.9472  28
   0  -5   0 23.6963 36.5935  29
   0   5  -1 23455.7 806.289  32
   0   5   1 23147.4 808.503  32
   0  -5   1 20507.2 793.598   6
   0  -5  -1 20160.8 800.850  28
   0  -5   1 20400.9 797.409  29
   0  -5   1 20837.5 797.379  28
   0  -5   1 18568.9 786.869  21
   0   5   2 10877.6 422.464  32
   0   5  -2 11739.3 418.044  32
   0  -5   2 10625.3 411.036   6
   0  -5  -2 9286.69 402.303  29
   0  -5  -2 9960.26 417.401  28
   0  -5   2 10873.8 415.596  29
   0  -5   2 9974.09 405.656  21
   0  -5   3 3013.91 135.429  22
   0  -5   3 2624.94 131.992  21
   0  -5   3 2934.04 139.036  25
   0  -5  -3 2670.45 147.365  28
   0  -5   3 2863.90 143.009  29
   0   5  -3 2940.09 135.763  32
   0   5   3 2918.52 149.209  32
   0  -5   3 2862.05 128.053  12
   0   5   4 10120.4 406.643  32
   0   5  -4 9238.03 388.063  32
   0  -5   4 10320.6 400.287  25
   0  -5   4 10046.8 395.602  22
   0  -5   4 9058.63 385.224  23
   0  -5   4 9694.64 397.232  21
   0  -5   4 10107.9 402.370  29
   0  -5  -4 9940.54 406.610  28
   0  -5   4 9515.93 391.498  14
   0  -5   4 10074.3 391.164  10
   0  -5   4 10475.2 399.707  11
   0   5   5 67680.7 2617.68  32
   0  -5  -5 66574.8 2618.06  28
   0  -5   5 68562.3 2615.02  29
   0  -5   5 68816.3 2614.48  25
   0  -5   5 69424.0 2608.89  22
   0  -5   5 63927.1 2603.21  23
   0  -5   5 69171.9 2614.83  21
   0  -5   5 64616.6 2600.33  33
   0  -5   5 69142.4 2609.73  14
   0  -5   5 72693.8 2607.86  10
   0  -5   5 69049.7 2607.50  12
   0  -5   5 69505.6 2614.04  11
   0  -5   6 19436.0 774.445  29
   0  -5  -6 18824.7 777.921  28
   0  -5   6 19488.6 774.248  11
   0  -5   6 20954.4 769.072  10
   0  -5   6 18936.9 766.316  23
   0  -5   6 19950.3 768.359  22
   0  -5   6 19832.4 777.195  21
   0  -5   6 18902.5 761.329  33
   0  -5   6 20538.3 770.656  18
   0   5   6 18061.6 773.963  32
   0  -5   6 19493.7 771.356  14
   0  -5   7 7044.99 298.559   4
   0   5   7 6273.17 295.272  32
   0  -5  -7 6362.57 300.875  28
   0  -5   7 6765.08 289.380  26
   0  -5   7 6793.79 292.789  23
   0  -5   7 6941.86 294.727  20
   0  -5   7 6917.04 286.570  33
   0  -5   7 6897.48 299.903  11
   0  -5   7 7253.39 291.523  10
   0  -5   7 6990.71 281.708  15
   0  -5   8 935.262 77.4266   4
   0  -5   8 894.531 70.3599  18
   0   5   8 820.785 75.3861  32
   0  -5   8 1024.00 82.2407  29
   0  -5   8 825.959 70.0117  26
   0  -5   8 991.410 73.3152  22
   0  -5   8 1118.19 89.1654  21
   0  -5   8 1031.71 76.4744  10
   0  -5   8 878.824 78.3869  14
   0  -5   9 58.7546 34.9509  15
   0  -5   9 71.0704 55.2763  14
   0  -5   9 108.738 56.6422  29
   0  -5  -9 48.0895 60.4194  28
   0  -5   9 148.958 47.1973  26
   0  -5   9 54.5489 52.3291  23
   0  -5   9 62.0667 63.8468  21
   0  -5   9 151.180 56.3211  20
   0  -5   9 45.2292 45.0525  22
   0  -5   9 110.297 47.2586  10
   0  -5   9 89.9020 48.2275  18
   0  -5   9 158.107 56.8242   4
   0  -5   9 63.5767 53.2355  34
   0  -5   9 27.2176 40.8264  33
   0  -5  10 78.5597 61.1458  14
   0  -5  10 97.1141 38.6482  15
   0  -5 -10 77.7919 62.5870  28
   0  -5  10 124.831 60.0068  29
   0  -5  10 192.508 54.3599  26
   0  -5  10 119.307 62.2600  23
   0  -5  10 62.0926 46.2226  22
   0  -5  10 96.7212 58.9810  20
   0  -5  10 71.3546 68.9900  21
   0  -5  10 141.234 53.3261  10
   0  -5  10 139.298 50.8282  18
   0  -5  10 94.9423 51.4872  33
   0  -5  10 108.406 63.7935  34
   0  -5  10 116.976 58.9733   4
   0  -5  11 372.886 67.7975  26
   0  -5  11 387.695 76.6094  23
   0  -5  11 345.888 71.4664  20
   0  -5  11 400.850 82.7409  21
   0  -5  11 294.638 56.7194  22
   0  -5  11 475.517 64.3037  10
   0  -5  11 573.588 63.5459  18
   0  -5  11 325.201 78.0412  34
   0  -5  11 325.084 62.9312  33
   0  -5  11 362.716 51.6434  15
   0  -5  11 367.019 76.4598  14
   0  -5  12 1523.91 124.888  21
   0  -5  12 1543.67 114.130  34
   0  -5  12 1439.65 101.335  33
   0  -5  12 1337.69 101.859  26
   0  -5  12 1494.62 119.784  14
   0  -5  12 1495.77 90.8023  15
   0  -5  12 1353.47 113.283  23
   0  -5  12 1286.58 94.5706  22
   0  -5  13 25168.9 971.251  23
   0  -5  13 23891.1 955.577  33
   0  -5  13 26184.0 967.382  34
   0   5  13 23328.3 979.003  33
   0   5  13 23868.0 973.506  13
   0   5  13 23049.0 965.194  31
   0  -5  13 23710.1 957.600  26
   0   5  13 23029.2 957.622   3
   0   5  14 14254.2 626.614  33
   0  -5  14 14825.9 603.602  33
   0   5  14 14653.3 619.132  13
   0   5  14 13675.8 610.709  31
   0   5  14 13917.3 603.857   3
   0  -5  14 15407.8 607.716  26
   0  -5  15 2916.71 146.405  33
   0   5  15 2702.39 167.254  33
   0   5  15 3087.25 163.909  13
   0   5  15 2707.94 149.772   3
   0   5  16 44.8726 57.9692  33
   0   5  16 8.78700 44.7062  31
   0   5  16 7.72983 45.1866   3
   0   5  16 9.94027 50.1717  13
   0   5  16 3.52785 57.0488  15
   0   5  17 208.505 52.5656  33
   0   5  17 245.275 47.4494  13
   0   5  17 217.368 50.7247  15
   0   5  18-21.9203 33.1188  33
   0   5  18 15.4666 32.2291  15
   0   6   0 4588.46 212.244  32
   0  -6   0 4527.90 203.062  28
   0  -6   0 4531.99 195.689  29
   0  -6   0 4307.91 188.369   6
   0  -6   1 11264.0 452.021   6
   0  -6  -1 10531.0 445.049   6
   0  -6   1 11009.0 456.689  29
   0  -6  -1 11465.0 463.972  28
   0  -6  -1 10778.2 450.278  29
   0   6  -2 42278.0 1441.32  32
   0   6   2 39339.6 1444.38  32
   0  -6  -2 36995.0 1438.04  28
   0  -6   2 37210.1 1433.46  29
   0  -6   2 33924.6 1421.07  21
   0  -6   3 27733.8 1130.78  21
   0  -6   3 28676.7 1139.90  29
   0  -6  -3 28395.5 1144.35  28
   0   6  -3 31619.2 1139.39  32
   0   6   3 28791.0 1147.52  32
   0  -6   3 28093.9 1135.87   6
   0  -6   3 31553.1 1139.49  11
   0  -6   4 8760.53 351.788  22
   0   6  -4 7977.62 346.059  32
   0   6   4 8860.84 366.832  32
   0  -6   4 8628.43 351.706  21
   0  -6   4 8525.26 347.201  10
   0  -6   4 8310.42 345.622  12
   0  -6   4 8893.94 355.672  11
   0  -6  -4 8329.27 363.314  28
   0  -6   4 8619.18 358.106  29
   0  -6   5 6888.79 316.890  22
   0  -6   5 7881.26 324.773  21
   0  -6   5 8162.07 326.860  11
   0  -6   5 8394.07 318.592  12
   0  -6   5 8962.89 322.569  10
   0  -6  -5 6688.46 329.295  28
   0  -6   5 6958.42 324.860  29
   0   6   5 6733.69 328.823  32
   0  -6   6 299.915 58.0077  21
   0  -6   6 346.950 58.6252  11
   0  -6   6 389.172 53.7015  10
   0  -6   7 1088.29 81.8874   4
   0  -6   7 979.378 81.9025  29
   0  -6  -7 955.154 90.7799  28
   0  -6   7 837.259 67.9708  26
   0  -6   7 1020.87 72.4266  22
   0  -6   7 925.418 86.6031  21
   0  -6   7 911.267 75.7536  18
   0  -6   7 1101.67 75.1592  10
   0  -6   7 1086.90 84.0239  11
   0  -6   7 945.776 62.4597  33
   0  -6   8 615.448 62.2159  18
   0  -6   8 579.850 62.9422  10
   0   6   8 468.916 68.7050  32
   0  -6   8 521.907 68.6203  29
   0  -6  -8 357.541 71.4841  28
   0  -6   8 389.290 52.8220  26
   0  -6   8 488.523 59.4940  22
   0  -6   8 431.591 58.8097  20
   0  -6   8 543.318 71.5440  21
   0  -6   8 502.953 69.6744   4
   0  -6   8 355.461 59.0043  14
   0  -6   9 4090.10 206.521   4
   0  -6   9 3829.84 202.158  34
   0  -6   9 4390.54 199.313  18
   0   6   9 3432.48 199.086  32
   0  -6   9 4297.85 207.888  29
   0  -6  -9 3761.97 209.938  28
   0  -6   9 4535.65 200.428  26
   0  -6   9 4053.02 194.509  22
   0  -6   9 4148.11 201.038  20
   0  -6   9 4128.14 212.123  21
   0  -6   9 4709.95 203.562  10
   0  -6   9 3957.18 201.406  14
   0  -6  10 162.594 70.4638  29
   0  -6  10 199.543 58.1293  26
   0  -6  10 132.699 61.2059   4
   0  -6  10 115.294 53.0153  22
   0  -6  10 163.244 69.7617  21
   0  -6  10 120.192 59.0199  20
   0  -6  10 203.663 60.4299  10
   0  -6  10 224.809 58.0714  18
   0  -6  10 162.332 59.2040  14
   0  -6  10 117.853 66.9814  34
   0  -6  10 186.735 45.9271  33
   0  -6  11 62.0683 55.3438  26
   0  -6  11 11.4594 57.0926  23
   0  -6  11 84.0478 62.4943  20
   0  -6  11 115.538 72.8031  21
   0  -6  11 92.1910 53.0404  18
   0  -6  11 51.0516 56.8277  10
   0  -6  11 127.536 67.7206  34
   0  -6  11 113.986 64.7533  14
   0   6  12 1839.36 136.074  13
   0  -6  12 1587.20 112.391  26
   0   6  12 1702.60 122.051   3
   0  -6  12 1873.14 126.221  34
   0   6  13 1637.51 129.439  13
   0  -6  13 1520.47 107.935  26
   0  -6  13 1859.73 118.376  34
   0   6  13 1504.11 127.183  33
   0   6  13 1572.87 113.779   3
   0   6  14 5131.11 242.642   3
   0   6  14 5299.06 257.733  13
   0  -6  14 5243.67 245.746  34
   0   6  15 96.2482 61.9831  33
   0   6  15 10.1629 51.1527  31
   0   6  15 34.0494 56.4152  13
   0   6  15 134.138 50.3543   3
   0   6  16 46.8310 49.4423  33
   0   6  16 39.9012 42.9035  31
   0   6  16 84.6956 48.0803  13
   0   6  16 23.6205 40.8394   3
   0   6  16 68.0680 54.6153  15
   0   6  17 105.685 43.1598  15
   0   6  17 57.1693 40.9490  33
   0   7   0 55.2503 62.2300  32
   0  -7   0 29.7355 40.8653  29
   0  -7   1 6214.91 269.289   6
   0   7   1 7275.12 296.451  32
   0   7  -1 7576.08 293.254  32
   0  -7  -1 6310.02 283.186  28
   0  -7   1 5851.33 273.533  29
   0  -7   2 19550.5 774.922  11
   0  -7   2 18921.9 773.707   6
   0  -7   2 19323.8 778.953  29
   0  -7  -2 19167.6 784.894  28
   0   7   2 20890.1 794.452  32
   0   7  -2 20982.6 787.101  32
   0  -7   3 487.069 63.6964  29
   0  -7   3 377.345 42.7403  12
   0  -7   3 423.436 53.3523  11
   0   7  -3 458.129 60.2094  32
   0  -7   4 10663.6 441.678  12
   0  -7   4 11352.6 451.208  11
   0  -7   4 11003.9 444.600  10
   0  -7   5 5237.27 254.487  29
   0  -7  -5 5427.72 263.380  28
   0  -7   5 5342.00 247.458  21
   0  -7   5 5475.56 244.290  12
   0  -7   5 6019.40 255.240  11
   0   7   5 5774.23 266.545  32
   0  -7   6 213.665 56.6425  11
   0  -7   6 94.0795 54.4549  29
   0  -7  -6 119.469 65.4744  28
   0  -7   6 225.677 51.6961  10
   0   7   6 86.7931 61.4352  32
   0   7   7 1905.55 132.077  32
   0  -7   7 2222.62 121.182  10
   0  -7   7 2012.71 116.404  20
   0  -7   7 1994.81 124.026  21
   0  -7   7 1971.56 114.331  26
   0  -7   7 2098.07 127.031  29
   0  -7  -7 2034.14 137.441  28
   0  -7   7 2121.63 120.606  18
   0  -7   7 2048.89 123.524   4
   0   7   8 2819.97 172.512  32
   0  -7   8 3222.63 160.198  26
   0  -7   8 3423.28 166.163  10
   0  -7   8 3213.37 162.896  20
   0  -7   8 3105.62 169.978  21
   0  -7   8 2812.23 169.220  29
   0  -7  -8 2998.13 177.939  28
   0  -7   8 3443.88 168.174  18
   0  -7   8 3053.83 168.556   4
   0   7   9 3778.87 219.369  32
   0  -7   9 4318.80 223.570  29
   0  -7   9 4493.00 211.914  26
   0  -7   9 4544.68 225.883  21
   0  -7   9 4362.68 214.506  20
   0  -7   9 4692.25 216.993  18
   0  -7   9 4423.34 220.466   4
   0  -7   9 4355.58 221.135  34
   0  -7  10 196.403 68.8389  34
   0  -7  10 162.449 57.5231  18
   0  -7  10 114.739 56.0815  10
   0  -7  10 108.314 52.7625  26
   0  -7  10 81.3777 63.5950  29
   0  -7  10 151.317 66.8776  21
   0  -7  10 50.5863 55.1123  20
   0  -7  11 1924.23 122.566  20
   0  -7  11 1768.87 118.626  26
   0  -7  11 1979.21 119.551  18
   0  -7  11 1996.18 128.826  34
   0  -7  11 1919.15 129.402   4
   0   7  12 293.693 71.5701   3
   0   7  12 226.243 79.7475  33
   0  -7  12 448.721 65.9732  26
   0   7  13 19.2105 76.5747  13
   0   7  13 99.9235 64.9844   3
   0  -7  13 187.538 62.7670  34
   0  -7  13 156.574 54.6351  26
   0   7  14 982.870 99.1756  13
   0  -7 -14 906.907 93.3055   7
   0   7  14 870.101 89.4738  31
   0  -7  14 1263.20 93.1530  34
   0   7  14 967.538 95.1306  33
   0   7  14 967.808 86.9772   3
   0   7  15 339.434 60.6389  33
   0   7  15 399.911 59.8233  31
   0  -7 -15 414.982 58.1159  35
   0   7  15 394.515 55.3723   3
   0   7  15 471.615 66.9902  13
   0   7  16 58.5712 39.0997  31
   0   7  16-20.7056 40.1130  33
   0   7  16 10.5514 42.8901  13
   0   7  16 64.5775 49.3193  15
   0   7  17 1.86172 31.6548  15
   0   8   0 3354.00 179.021  32
   0   8   1 90.8025 64.7875  32
   0  -8   1 62.1147 41.7892  29
   0   8   2 112.628 66.3180  32
   0   8   3 24.7131 61.4900  32
   0  -8   3 20.4874 38.3980  11
   0  -8   3 23.7092 49.5928  29
   0  -8  -3 53.9625 61.2743  28
   0   8   4 7441.02 337.402  32
   0  -8   4 7441.55 313.658  10
   0  -8   4 7389.75 317.908  11
   0  -8   4 7267.95 324.760  29
   0  -8  -4 7438.50 332.569  28
   0   8   5 1903.02 132.017  32
   0  -8   5 1654.19 105.585  10
   0  -8   5 1829.08 111.770  11
   0  -8  -5 1817.59 127.904  28
   0  -8   5 1911.63 120.621  29
   0  -8   6 552.384 71.2348   4
   0  -8   6 578.458 74.7495  29
   0  -8  -6 643.800 90.4112  28
   0  -8   6 693.856 73.8836  11
   0  -8   6 676.349 67.5152  10
   0   8   6 569.847 90.3829  32
   0  -8   7 273.662 71.8273  29
   0  -8   7 592.999 68.6842  10
   0   8   7 329.662 83.2244  32
   0  -8   7 556.797 65.5960  26
   0  -8   7 464.938 70.8064  18
   0  -8   7 403.576 65.9314   4
   0  -8   8 5251.07 257.497  29
   0  -8   8 5533.80 250.786  10
   0   8   8 5696.79 269.151  32
   0  -8   8 5289.66 244.525  26
   0  -8   8 5490.90 252.702  18
   0  -8   8 5271.33 251.284  34
   0  -8   8 5079.99 255.241   4
   0  -8   9 3296.99 167.288  10
   0   8   9 2874.62 174.743  32
   0  -8   9 3164.04 164.894  18
   0  -8   9 2825.11 157.069  26
   0  -8   9 2962.06 166.885  34
   0  -8   9 2887.57 172.208  29
   0  -8  10 894.295 96.5716  29
   0  -8  10 905.567 80.0796  26
   0   8  10 727.307 86.2447  32
   0  -8  10 802.197 81.7592  18
   0  -8  10 842.831 86.8106  10
   0  -8  10 836.354 90.9853  34
   0  -8  10 865.990 91.3258   4
   0  -8  11 758.852 78.0576  26
   0  -8  11 1035.11 88.5734  10
   0  -8  11 890.051 81.8841  18
   0  -8  11 959.330 88.2941  34
   0  -8  11 976.958 95.7592   4
   0  -8  12 62.9660 51.7272  26
   0  -8  12 49.7023 59.2141  34
   0   8  12-19.3705 65.1471   3
   0  -8  13 38.6065 52.4794  34
   0   8  13 41.5224 56.2474   3
   0  -8  13-50.5233 48.7772  26
   0   8  13 9.03043 67.2586  13
   0   8  14 400.100 69.5425  13
   0   8  14 374.387 62.6709  31
   0  -8 -14 283.283 61.7015  35
   0   8  14 277.085 55.8007   3
   0  -8 -14 374.686 64.0142   7
   0  -8 -15-27.4639 39.5751  35
   0   8  15-56.3838 44.1299  31
   0   8  15 85.3180 46.6440  13
   0   8  16 224.036 36.2763  31
   0   8  16 265.376 46.5407  15
   0   9   0-46.3476 67.4683  32
   0   9  -1 8052.97 368.437  32
   0   9   1 8336.70 372.811  32
   0   9   2 1922.55 134.741  32
   0   9  -2 1774.82 120.381  32
   0   9  -3 2155.61 125.577  32
   0   9   3 1905.31 138.474  32
   0  -9   3 1860.23 108.378  10
   0   9   4 1290.73 121.186  32
   0  -9   4 1259.99 87.1788  10
   0  -9   4 1275.66 97.8165  29
   0   9   5 672.798 99.4770  32
   0  -9   5 898.884 76.8815  10
   0  -9   5 736.118 84.3199  29
   0  -9   6 3446.78 174.243  10
   0  -9   6 3334.10 181.801  29
   0  -9   6 3211.00 177.804   4
   0   9   6 3726.79 201.507  32
   0   9   7 93.8472 78.2820  32
   0  -9   7 312.427 60.8004  10
   0  -9   7 317.955 69.0550  18
   0  -9   7 120.973 53.4326  26
   0  -9   7 125.818 70.1056  29
   0  -9   7 112.468 60.6169  34
   0  -9   8 4600.86 231.054   4
   0  -9   8 4749.27 233.012  29
   0  -9   8 4876.65 226.858  18
   0  -9   8 4451.00 216.385  26
   0  -9   8 4294.24 222.294  34
   0   9   8 4742.59 245.894  32
   0   9   9 3210.93 199.241  32
   0  -9   9 3742.62 198.874  29
   0  -9   9 3838.61 190.448  18
   0  -9   9 3627.54 196.911   4
   0  -9   9 3614.15 191.661  34
   0  -9   9 3749.27 186.350  26
   0  -9  10 1744.91 112.709  34
   0  -9  10 1375.01 103.952  18
   0  -9  10 1736.08 111.755  10
   0  -9  10 1527.69 113.671   4
   0   9  10 1452.38 114.019  32
   0  -9  10 1442.08 101.010  26
   0  -9  11 337.233 64.3064  34
   0  -9  11 503.401 66.9254  18
   0  -9  11 568.583 69.9745  10
   0  -9  12 1863.99 112.543  34
   0  -9  12 1785.22 106.610  26
   0   9  12 1866.03 120.591   3
   0   9  13 234.598 65.1625  13
   0  -9 -13 256.852 63.0022  35
   0  -9  13 309.468 52.5511  34
   0   9  13 116.764 50.0298   3
   0  -9  13 237.908 46.2094  26
   0  -9 -13 156.459 60.7490   7
   0   9  14 336.295 55.5094  31
   0  -9 -14 311.770 53.0567   7
   0   9  14 205.176 47.2159   3
   0  -9 -14 290.624 52.3794  35
   0   9  14 252.028 57.4050  13
   0   9  15-60.6801 34.2389  31
   0   9  15-38.3361 42.1462  15
   0  -9 -15 40.5987 30.2224  35
   0   9  16 60.3808 29.7375  15
   0  10   0 8737.57 400.640  32
   0  10  -1 13419.3 572.412  32
   0  10   1 13188.4 576.773  32
   0 -10   2 254.004 60.4908  29
   0  10  -2 388.171 83.6424  32
   0  10   2 454.017 100.220  32
   0 -10   3 1324.01 98.7534  29
   0 -10   3 1242.03 89.2241  10
   0 -10   4 2488.57 150.666  29
   0 -10   4 2751.89 145.215  10
   0  10   4 2883.13 184.616  32
   0 -10   5 287.959 68.3721  29
   0 -10   5 425.666 62.4668  10
   0  10   5 393.439 98.1769  32
   0 -10   6 84.6999 69.2275  29
   0  10   6-5.61776 87.6671  32
   0 -10   6 132.391 66.0440  18
   0 -10   6 135.445 61.1308   4
   0  10   7 1830.23 141.998  32
   0 -10   7 1546.97 106.033  26
   0 -10   7 1760.38 113.359  10
   0 -10   7 1768.29 111.225  34
   0 -10   7 1652.86 116.275  18
   0 -10   7 1535.22 122.344  29
   0 -10   7 1840.21 123.063   4
   0 -10   8 73.9114 69.4043  29
   0 -10   8 38.4769 49.3690  26
   0 -10   8 78.9428 57.1375  10
   0 -10   8 16.5887 58.7933   4
   0 -10   8 99.5592 62.0305  18
   0  10   8 101.368 74.9002  32
   0 -10   8 27.1018 53.9482  34
   0 -10   9 346.296 58.8656  26
   0 -10   9 570.257 72.8558  10
   0 -10   9 436.188 73.4528   4
   0 -10   9 474.970 66.8320  18
   0  10   9 261.336 75.3194  32
   0 -10   9 384.021 62.9757  34
   0 -10  10 76.0163 51.9583  10
   0 -10  10 30.8644 55.1967   4
   0 -10  11 431.850 59.2970  10
   0 -10  11 390.621 56.2649  18
   0 -10  11 262.112 50.9479  26
   0 -10  11 453.824 59.7537  34
   0 -10 -12 322.929 67.0584   7
   0  10  12 297.265 57.5416   3
   0 -10 -12 325.020 65.2556  35
   0 -10  12 438.598 53.9648  34
   0  10  12 361.043 71.3276  13
   0  10  13 45.3526 47.9464  31
   0  10  13 70.8276 51.2829  13
   0 -10 -13 80.9731 47.5560   7
   0 -10 -13 53.6857 45.8524  35
   0  10  14 324.779 46.0715  31
   0 -10 -14 468.608 45.8186  35
   0  10  15 299.836 36.5300  15
   0  11   0-51.7198 91.4622  32
   0  11   1 3976.68 232.851  32
   0  11  -1 4345.70 232.335  32
   0  11   2 15725.3 659.286  32
   0  11  -2 15002.4 643.810  32
   0 -11   3 20.8295 54.1544  29
   0  11   3 129.247 90.2123  32
   0 -11   4 2486.99 142.527   4
   0  11   4 2658.76 176.883  32
   0 -11   4 2416.62 137.258  10
   0 -11   4 2177.49 138.223  29
   0  11   5 80.9627 89.6578  32
   0 -11   5 78.8490 59.8694  29
   0 -11   5 8.01736 54.9554   4
   0 -11   5 10.3361 54.8398  10
   0 -11   6 3913.17 203.478  26
   0 -11   6 4330.28 213.677  18
   0 -11   6 4549.88 212.661  10
   0 -11   6 4490.38 219.551   4
   0  11   6 4941.19 244.963  32
   0 -11   7 665.844 68.0519  26
   0 -11   7 772.484 79.2811  10
   0 -11   7 762.193 77.1166  18
   0 -11   7 688.710 80.5081   4
   0  11   7 651.057 98.6066  32
   0 -11   8 68.7049 54.9575   4
   0 -11   8 132.713 56.9744  18
   0 -11   8 114.249 57.6331  10
   0  11   9 305.352 71.5111  32
   0 -11   9 274.161 55.5791  10
   0 -11   9 252.779 55.2780   4
   0 -11   9 211.420 45.6239  26
   0 -11  10 191.421 49.2019  18
   0 -11  10 171.847 44.1558  34
   0 -11  10 210.640 50.1294  10
   0 -11  11 180.585 44.5955  18
   0 -11 -11 258.218 60.8748   7
   0 -11 -11 304.741 63.3293  35
   0 -11  11 342.893 45.5704  10
   0  11  12 686.474 69.4610  13
   0 -11 -12 587.432 61.3138   7
   0 -11 -12 630.000 61.0612  35
   0  11  13 376.274 47.2948  31
   0 -11 -13 524.288 46.7702  35
   0  12   0 8008.75 374.608  32
   0 -12   1 178.870 54.2674  10
   0  12  -1 34.6512 75.1210  32
   0  12   1 170.517 83.9361  32
   0 -12   2 588.358 69.0085  10
   0  12   2 712.026 105.175  32
   0  12  -2 550.224 79.7341  32
   0 -12   3 207.026 57.2587  10
   0  12   3 253.309 88.3265  32
   0 -12   4 42.3302 51.9103  10
   0  12   4 33.0853 77.9451  32
   0 -12   4 33.0540 49.5918   4
   0 -12  -4-33.2853 54.4779  35
   0 -12   5 948.942 85.9993  18
   0 -12   5 962.884 85.3405   4
   0  12   5 1021.10 108.591  32
   0 -12   5 982.868 85.0446  10
   0 -12   6 1492.20 99.0021  10
   0 -12   6 1326.38 98.2617   4
   0 -12   6 1383.72 90.6359  26
   0  12   7 4.57245 68.6861  32
   0 -12   7 42.5556 48.7353  10
   0 -12  -7 12.5079 59.4195  35
   0 -12   7 43.9991 49.4767  18
   0 -12   7-6.78334 46.0426   4
   0 -12   7 74.7772 41.5686  26
   0 -12   8 954.225 76.1207  10
   0 -12  -8 781.586 82.9207   7
   0 -12  -8 725.274 79.1704  35
   0 -12   8 941.053 73.5892  18
   0 -12   8 785.729 73.5318   4
   0  12   8 886.830 92.6700  32
   0 -12   9 1936.66 106.962  18
   0 -12  -9 1967.52 114.327  35
   0 -12  -9 1720.16 113.194   7
   0 -12   9 1932.49 106.833  10
   0 -12  10 521.563 51.3524  18
   0 -12 -10 503.005 61.8100   7
   0 -12  10 572.815 51.7862  10
   0 -12 -10 508.728 59.5706  35
   0 -12 -11 426.797 51.5524  35
   0  12  12-13.5580 29.4582  31
   0 -12 -12 49.7958 29.3611  35
   0 -13   0 41.3705 45.3268  10
   0 -13  -1 1926.13 113.414  10
   0 -13   1 1999.25 115.443  10
   0  13  -1 2256.20 137.642  32
   0 -13   2 55.7013 50.9123  10
   0  13   3 2600.01 157.873  32
   0 -13   3 2209.20 126.653  10
   0 -13   4 266.757 55.8978  10
   0 -13   4 357.579 63.4028  18
   0  13   4 385.078 84.5657  32
   0 -13   4 394.611 51.9589  26
   0 -13   5 35.9104 43.1480  10
   0  13   5 92.6533 69.3058  32
   0 -13   5 5.88769 48.1033  18
   0 -13  -5-21.8132 47.5472   7
   0 -13  -5-49.9278 41.7107  35
   0 -13   6 91.8047 42.6792  10
   0  13   6 98.4926 68.2303  32
   0 -13   6 99.2657 46.3960  18
   0 -13  -6-17.6405 45.4675  35
   0 -13  -6 19.3048 46.4048   7
   0 -13   7 277.566 48.3908  18
   0 -13  -7 243.163 52.3612   7
   0 -13  -7 222.801 48.3829  35
   0 -13   7 396.041 51.8665  10
   0 -13   8 31.8952 35.9601  18
   0 -13  -8 46.6476 42.9977   7
   0 -13   8 43.4899 35.9949  10
   0 -13  -8 51.9726 40.9178  35
   0 -13  -9 491.436 48.4414  35
   0 -13   9 478.869 46.0946  18
   0 -13 -10 223.551 34.3802  35
   0 -14   0-16.2334 36.7044  10
   0 -14   1 69.6789 40.0862  10
   0 -14  -1 69.4424 36.9499  10
   0 -14   2-50.8456 38.8852  10
   0 -14  -2 2.14887 34.4518  10
   0 -14   3 756.004 67.0437  18
   0 -14  -3 739.894 57.6314  10
   0 -14   3 648.603 59.9692  10
   0 -14   4 52.1385 42.0268  18
   0 -14   4 26.8633 36.1111  10
   0 -14  -4 54.6533 33.1785  10
   0 -14   5 1377.58 83.2728  18
   0 -14   5 1285.56 79.9269  10
   0 -14   6 44.4064 35.4823  18
   0 -14   7 1146.65 67.6057  18
   0 -14   8 26.3117 24.4005  18
   0 -15   0 32.7207 32.2810  18
   0 -15   1 491.296 46.9528  18
   0 -15   2 340.531 41.5643  18
   0 -15   3 2217.41 107.427  18
   0 -15   4 563.516 45.4677  18
   0 -15   5 25.6946 25.1319  18
   0 -15   6 1938.25 88.2442  18
  -1   0  19 9.19433 32.7752  33
  -1   0  18 4174.33 191.545  15
  -1   0  18 4696.90 206.653  33
  -1   0  17 5.61634 43.9524  15
  -1   0  17 15.2377 60.0666  33
  -1   0  17 33.4964 42.0886   3
  -1   0  16 142.718 73.9800  33
  -1   0  16 200.624 50.7099   3
  -1   0  15 33.5730 51.7297   3
  -1   0  15 41.0671 74.0494  23
  -1   0  15-100.313 58.6524  13
  -1   0  15-5.07541 73.0508  33
  -1   0  15 27.7662 57.5970  15
  -1   0  14 40.5402 52.2583   3
  -1   0  14 10.6636 81.6972  23
  -1   0  14-57.9104 64.3677  15
  -1   0  14 78.7229 77.3620  33
  -1   0  14-9.40759 48.0496  17
  -1   0  13 8.12641 60.0397  15
  -1   0  13 119.157 84.0822  23
  -1   0  13-9.01047 50.4358   3
  -1   0  13 87.4815 58.0703  13
  -1   0  13 51.4743 83.9786  33
  -1   0  13 77.8593 57.3481  31
  -1   0  13 15.4619 48.5082  17
  -1   0  12 7.61696 60.8765  15
  -1   0  12 35.2623 51.4912  13
  -1   0  12 163.530 77.9549  23
  -1   0  12 92.7388 50.0812   3
  -1   0  12 92.0282 56.4233   1
  -1   0  12-8.73781 45.4838  17
  -1   0  12 141.980 47.9305  34
  -1   0  12 101.909 75.9889  33
  -1   0  12 62.5711 48.7165  31
  -1   0  11 34.9479 48.8771  13
  -1   0  11 73.7599 65.4347  23
  -1   0  11-3.60627 53.6125  21
  -1   0  11-12.8004 51.4779   1
  -1   0  11 24.9878 50.5784   2
  -1   0  11 2.51863 43.4401   3
  -1   0  11 57.1267 66.3345  14
  -1   0  11-34.5439 57.9868  15
  -1   0  11 62.6863 42.3909  34
  -1   0  11-4.38152 65.6762  33
  -1   0  11 26.6413 43.3626  31
  -1   0  10 312.752 71.8549  14
  -1   0  10 296.576 61.1470  13
  -1   0  10 142.264 70.6732  23
  -1   0  10 181.631 58.5909   1
  -1   0  10 89.2132 54.3179   2
  -1   0  10 350.986 54.9959  31
  -1   0  10 146.060 70.1674  33
  -1   0  10 355.947 57.6307   3
  -1   0   9 65.0257 58.6413  14
  -1   0   9 46.7860 67.2875  23
  -1   0   9 39.7910 52.7296  21
  -1   0   9 89.6782 44.9450  34
  -1   0   9 30.0255 53.5434   1
  -1   0   9 110.841 44.0113   3
  -1   0   9 19.5351 51.0120   2
  -1   0   9 76.9298 54.4767  13
  -1   0   9 48.2045 47.5880  31
  -1   0   9 49.2635 70.0683  33
  -1   0   8 27760.5 1075.10  31
  -1   0   8 27920.3 1075.68  30
  -1   0   8 28278.5 1084.79  14
  -1   0   8 26777.9 1072.64  26
  -1   0   8 26697.9 1067.84  25
  -1   0   8 28690.5 1088.79  23
  -1   0   8 28909.8 1082.44  21
  -1   0   8 26687.0 1072.87  34
  -1   0   8 28894.3 1081.57   2
  -1   0   8 26935.9 1076.81   1
  -1   0   8 28380.6 1078.15  13
  -1   0   8 27034.7 1070.55   3
  -1   0   7 28.5635 42.2439  31
  -1   0   7 48.6555 34.3906  29
  -1   0   7 20.2377 46.0847  26
  -1   0   7 6.61979 35.7636  25
  -1   0   7 31.3459 64.6896  23
  -1   0   7-20.7617 51.7971  21
  -1   0   7 104.968 46.8082  34
  -1   0   7 52.0504 40.3879   3
  -1   0   7 40.7462 50.8567   2
  -1   0   7 50.6527 52.2423   1
  -1   0   7 13.1948 58.1309  14
  -1   0   7 42.1730 45.0738  13
  -1   0   6 35017.1 1370.96  26
  -1   0   6 34357.6 1368.63  25
  -1   0   6 38515.1 1382.53  23
  -1   0   6 36330.7 1375.55  20
  -1   0   6 35613.9 1376.91  21
  -1   0   6 35090.3 1373.63  30
   1   0  -6 36115.7 1364.39  28
  -1   0   6 34102.3 1367.25  29
  -1   0   6 37993.9 1379.84  14
  -1   0   5 427.050 43.8884  14
   1   0  -5 188.532 26.0722  28
  -1   0   5 117.363 34.1683  30
  -1   0   5 654.546 45.4475  20
  -1   0   5 243.036 42.0625  21
  -1   0   5 114.184 33.8279   2
  -1   0   5 314.759 41.4594   1
  -1   0   5 243.174 43.5375  23
  -1   0   4 975931. 36221.2  26
  -1   0   4 970579. 36223.9   1
  -1   0   4 990509. 36223.6   2
  -1   0   4 934328. 36224.5  21
  -1   0   4 999999. 36223.9  30
  -1   0   4 904234. 36218.8  29
  -1   0   4 942225. 36214.4   8
  -1   0   3 7.38860 26.6214  21
  -1   0   3 3.25146 10.9403   8
  -1   0   3-2.98925 17.2247  10
  -1   0   3 0.76973 29.9293   1
  -1   0   3 12.4279 22.9986   2
  -1   0   3 20.3058 15.4431  18
  -1   0   3 2.32256 20.6833  26
  -1   0   2 130204. 5028.78   6
  -1   0   2 132662. 5028.64   2
   1   0  -2 126341. 5028.34   2
  -1   0   2 138238. 5027.73  10
   1   0  -1 16.0414 5.13506   2
  -1   0   1 16.8616 5.04639   2
   1   0   1 10.9697 7.58126   1
  -1   0  -1 25.3783 6.98790  12
   1   0   1 6.11061 4.09208   5
  -1   0  -1 7.50715 5.02860  10
  -1   0  -2 70146.3 2675.93   1
   1   0   2 68896.5 2675.38   1
   1   0   2 68985.8 2673.67  10
   1   0   2 69871.4 2675.52  11
   1   0   2 70315.0 2676.83  21
  -1   0  -2 73587.1 2673.20   8
   1   0   2 69709.4 2675.43  34
   1   0   2 68843.9 2674.21   4
   1   0   3 833.035 47.2974  34
  -1   0  -3 749.337 40.1355   8
   1   0   3 412.104 45.8357  30
   1   0   3 728.284 44.0534  29
   1   0   3 920.514 50.9195  11
   1   0   3 597.344 48.6496  21
   1   0   3 613.825 50.1387   1
   1   0   3 860.914 47.8680   4
   1   0   4 9854.66 411.335  34
  -1   0  -4 10547.0 408.524  16
   1   0   4 10206.2 412.034  30
   1   0   4 9860.22 408.572  29
   1   0   4 9193.95 407.451  25
   1   0   4 11266.6 414.723  11
   1   0   4 10212.2 415.411  21
  -1   0  -4 9928.43 406.709   8
   1   0   4 10195.3 412.619   1
   1   0   4 11710.3 412.048   4
   1   0   5 38.6441 24.0717  26
   1   0   5 49.8207 20.9030  25
   1   0   5 133.203 31.6542  20
   1   0   5 35.4885 35.0569  21
   1   0   5 42.4358 25.0435   4
   1   0   5 65.0582 30.9764   1
   1   0   5-1.51159 33.2249   2
   1   0   5 68.3287 25.5504   3
   1   0   5 46.5546 29.0637  13
   1   0   5 26.3640 28.8102  34
   1   0   6 90201.7 3474.87  34
   1   0   6 90834.5 3482.12   2
   1   0   6 94268.9 3478.90  20
   1   0   6 94438.0 3481.96  21
   1   0   6 90403.3 3472.27   3
   1   0   6 95799.7 3484.56  14
   1   0   6 89065.3 3473.73  26
   1   0   6 87410.8 3469.27  25
   1   0   7 465.900 55.5116  26
   1   0   7 278.794 51.6441  13
   1   0   7 115.389 64.8540  21
   1   0   7 270.756 64.4192  20
   1   0   7 169.433 51.4946  31
   1   0   7 96.7705 58.6988   2
   1   0   7 67.6002 56.0146   1
   1   0   7 274.396 44.8733   3
   1   0   7 115.426 51.6814  34
   1   0   7 179.141 73.3138  14
   1   0   8 31538.2 1244.65   3
   1   0   8 31095.8 1247.80  26
   1   0   8 32553.9 1264.56  23
   1   0   8 32415.8 1257.74  21
   1   0   8 32927.4 1255.01  20
   1   0   8 31588.9 1248.16  31
   1   0   8 31269.9 1250.99   1
   1   0   8 33103.1 1258.52   2
   1   0   8 32300.5 1248.37  34
   1   0   8 33641.0 1252.06  13
   1   0   9 22.6291 46.2487  13
   1   0   9 42.8664 56.3082  21
   1   0   9 106.225 60.6253  14
   1   0   9 12.3466 47.4172   1
   1   0   9-3.01536 53.7671   2
   1   0   9 96.9415 41.0132   3
   1   0   9 8.81523 44.4383  34
   1   0   9 64.3970 44.8788  31
   1   0  10 4667.11 222.206  14
   1   0  10 4435.77 205.685  13
   1   0  10 4391.03 202.961  26
   1   0  10 4469.25 224.168  23
   1   0  10 4634.25 217.530  21
   1   0  10 4218.43 197.452   3
   1   0  10 4206.93 200.231  31
   1   0  10 4315.52 204.395   1
   1   0  10 4593.06 217.044   2
   1   0  11 123.618 68.4453  14
   1   0  11 35.7027 47.0305  13
   1   0  11 18.5394 69.0439  23
   1   0  11-39.4435 62.3082  21
   1   0  11 31.6673 54.5189   2
   1   0  11 36.4228 42.7358   3
   1   0  11 38.7230 44.0984  31
   1   0  11 22.4144 65.3800  33
   1   0  11-33.0644 43.0436  17
   1   0  12 3572.78 198.059  33
   1   0  12 3667.84 201.610  23
   1   0  12 3413.48 184.067  21
   1   0  12 3431.74 174.406  31
   1   0  12 3030.55 174.993  15
   1   0  12 3400.84 177.519  13
   1   0  12 3595.74 195.804  14
   1   0  12 3369.58 169.078   3
   1   0  12 3843.03 190.432   2
   1   0  13 58.9307 79.8101  23
   1   0  13 22.0570 62.9358  21
   1   0  13 66.9494 57.6917  15
   1   0  13 3.50847 49.7176  31
   1   0  13-5.22098 76.1488  33
   1   0  13 34.1853 56.5908  13
   1   0  14 6238.21 295.704  15
   1   0  14 6698.44 297.753  13
   1   0  14 6997.08 322.275  23
   1   0  14 6059.66 310.194  33
   1   0  14 6460.55 287.329   3
   1   0  15-26.0694 54.6676  15
   1   0  15 19.5675 66.7161  33
   1   0  15-36.0084 72.0398  23
   1   0  15 86.8513 51.7300   3
   1   0  16 472.382 63.2948  15
   1   0  16 521.117 61.1717   3
   1   0  17-38.9056 41.7382  15
   1   0  17 44.3827 61.1609  23
   1   0  17 44.7732 38.7256   3
   1   0  17 3.53300 56.2178  33
   1   0  18 732.679 65.9155  33
   1   0  19 1.54298 27.8170  33
  -1  -1  19 279.202 37.9198  33
  -1   1  19 292.679 42.6792  33
  -1   1  18 1783.13 93.7619   3
  -1  -1  18 1902.12 105.461  33
  -1   1  18 2001.89 111.514  33
  -1   1  18 1735.55 97.7282  15
  -1   1  17 498.412 56.9121   3
  -1  -1  17 513.507 72.0244  33
  -1   1  17 525.546 77.9750  33
  -1  -1  17 494.087 57.4065  15
  -1   1  17 571.706 65.0935  15
  -1   1  16 86.9134 59.2360  13
  -1   1  16 143.366 52.8188   3
  -1  -1  16 111.234 50.1997   3
  -1   1  15 325.337 80.9594  23
  -1  -1  15 207.839 81.6133  23
  -1  -1  15 288.962 58.4860   3
  -1   1  15 347.156 62.1214   3
  -1  -1  15 249.885 59.5799  15
  -1   1  15 325.509 69.8347  15
  -1   1  15 307.564 65.1112  31
  -1   1  15 375.601 84.8477  33
  -1  -1  15 259.006 82.1878  33
  -1   1  15 326.927 72.5175  13
  -1  -1  14 2663.65 167.553  33
  -1   1  14 2702.74 172.508  33
  -1  -1  14 2653.83 137.946  17
  -1   1  14 2287.14 136.659  17
  -1   1  14 2793.06 171.138  23
  -1  -1  14 2699.15 172.983  23
  -1  -1  14 2479.77 139.081   3
  -1   1  14 2509.50 154.727  15
  -1  -1  14 2541.62 147.220  15
  -1   1  14 2501.09 141.889   3
  -1   1  14 2554.89 147.490  31
  -1  -1  13-41.6050 56.2289  15
  -1   1  13 4.26410 67.2354  15
  -1  -1  13 11.0033 53.8412  13
  -1   1  13 86.8346 60.8380  13
  -1   1  13 41.1696 79.6258  23
  -1  -1  13 5.16323 75.1395  23
  -1   1  13 53.4902 48.6885   3
  -1  -1  13 49.6034 49.5390   3
  -1  -1  13 3.03093 46.5388  17
  -1   1  13 47.4858 48.8918  17
  -1  -1  13-9.95269 78.3191  33
  -1   1  13 14.6628 57.2635  31
  -1   1  13-36.9077 79.1923  33
  -1  -1  13 16.0488 52.9938  34
  -1  -1  12 1741.53 114.417  15
  -1   1  12 1756.30 117.213  13
  -1  -1  12 1724.64 111.668  13
  -1  -1  12 1666.04 130.076  14
  -1   1  12 1619.66 131.302  33
  -1  -1  12 1769.86 129.597  33
  -1  -1  12 1891.15 108.800  34
  -1  -1  12 1658.46 102.655  17
  -1   1  12 1579.06 109.358   1
  -1   1  12 1622.39 112.366   2
  -1  -1  12 1686.68 115.099   1
  -1  -1  12 1730.67 130.991  23
  -1   1  12 1808.68 131.854  23
  -1  -1  12 1859.49 122.027  21
  -1  -1  12 1776.58 110.825  31
  -1   1  12 1512.93 108.864  31
  -1  -1  12 1636.93 102.744   3
  -1   1  12 1524.88 101.887   3
  -1  -1  11 6440.80 292.833  33
  -1   1  11 5976.68 291.526  33
  -1  -1  11 6140.49 272.501  34
  -1  -1  11 5810.86 265.646  17
  -1  -1  11 6184.65 271.431  31
  -1   1  11 5947.46 273.763  31
  -1  -1  11 6342.38 287.522  14
  -1  -1  11 6182.59 273.984  13
  -1  -1  11 6360.16 277.887  15
  -1  -1  11 6719.10 276.462  26
  -1  -1  11 6430.09 292.507  23
  -1   1  11 6052.72 290.944  23
  -1  -1  11 6166.42 282.893  21
  -1   1  11 6010.04 277.648   2
  -1  -1  11 6028.54 276.901   1
  -1   1  11 5945.72 274.145   1
  -1   1  11 5938.64 277.601  13
  -1   1  11 6063.47 267.720   3
  -1  -1  11 6165.02 266.645   3
  -1  -1  10 1196.70 79.9222  31
  -1   1  10 1137.43 82.9363  31
  -1  -1  10 1177.00 85.5542  13
  -1  -1  10 1362.79 99.9547  14
  -1  -1  10 1149.93 83.8406  15
  -1   1  10 1184.65 96.7866  14
  -1  -1  10 1282.83 84.4306  26
  -1   1  10 1017.64 95.7956  23
  -1  -1  10 1126.17 100.787  23
  -1  -1  10 925.697 73.0211  22
  -1  -1  10 1123.34 94.8575  21
  -1   1  10 978.615 71.7069  34
  -1  -1  10 1230.57 101.110  33
  -1  -1  10 961.628 86.3054   1
  -1   1  10 1105.60 85.2138   2
  -1  -1  10 1126.60 94.3361   2
  -1   1  10 965.776 81.8377   1
  -1   1  10 1279.88 90.9369  13
  -1  -1  10 1214.54 78.1487   3
  -1   1  10 1130.14 78.9325   3
  -1  -1   9 12799.3 511.316   3
  -1   1   9 12725.9 513.611   3
  -1  -1   9 13021.9 515.239  31
  -1  -1   9 13189.1 511.733  29
  -1  -1   9 11751.8 512.994  26
  -1  -1   9 12213.6 510.837  25
  -1   1   9 12520.0 531.156  23
  -1  -1   9 12958.0 531.391  23
  -1  -1   9 13725.4 530.058  21
  -1   1   9 13362.3 522.000  21
  -1   1   9 12318.6 510.051  34
  -1  -1   9 13560.3 532.258  33
  -1  -1   9 13344.5 519.959  34
  -1   1   9 13482.7 524.345   2
  -1  -1   9 12667.4 521.258   1
  -1   1   9 12948.0 518.228   1
  -1  -1   9 14414.4 528.746   2
  -1   1   9 12789.7 521.824  13
  -1  -1   9 12526.9 527.115  14
  -1  -1   9 12523.7 516.518  13
  -1   1   9 12009.6 524.016  14
  -1  -1   9 11955.2 516.890  15
  -1  -1   8 96993.7 3750.94   3
  -1   1   8 101660. 3755.41   3
  -1  -1   8 101101. 3760.67  30
  -1  -1   8 96682.9 3754.30  31
  -1  -1   8 95545.4 3752.24  29
  -1  -1   8 95519.4 3753.51  25
  -1  -1   8 93932.1 3753.98  26
  -1  -1   8 102483. 3770.02  23
  -1   1   8 101163. 3769.05  23
  -1  -1   8 98915.5 3760.86  20
  -1  -1   8 101612. 3766.79  21
  -1   1   8 97693.3 3759.88  21
  -1  -1   8 103449. 3768.64  33
  -1   1   8 95724.9 3751.76  34
  -1  -1   8 93476.1 3756.96  34
  -1   1   8 95764.8 3756.99   1
  -1  -1   8 104838. 3765.27   2
  -1  -1   8 96827.1 3759.90   1
  -1   1   8 97027.0 3759.58   2
  -1   1   8 101219. 3761.54  13
  -1   1   8 100730. 3765.11  14
  -1  -1   8 98749.3 3756.84  13
  -1  -1   8 95954.0 3765.38  14
  -1  -1   7 6436.83 251.796   3
  -1  -1   7 6265.21 265.924  33
  -1   1   7 5895.66 251.636  34
  -1  -1   7 6615.63 263.232   2
  -1  -1   7 6110.84 260.828   1
  -1   1   7 5752.79 257.343   2
  -1   1   7 6130.94 257.742   1
  -1   1   7 5787.94 253.012  30
  -1  -1   7 6142.05 261.715  30
  -1  -1   7 6286.40 254.581  31
  -1  -1   7 5797.83 252.647  29
   1  -1  -7 5961.92 250.552  28
  -1  -1   7 6234.42 254.575  26
  -1  -1   7 5818.56 253.398  25
  -1   1   7 5446.24 244.464  25
  -1  -1   7 6736.43 271.200  23
  -1   1   7 6037.76 269.486  23
  -1  -1   7 6323.53 267.052  21
  -1  -1   7 6638.04 262.005  20
  -1   1   7 5874.61 259.247  21
  -1  -1   7 6162.87 251.129  10
  -1  -1   7 6466.22 256.856  13
  -1   1   7 6483.53 266.835  14
  -1  -1   7 6315.78 266.998  14
  -1  -1   6 20709.4 783.098  33
  -1   1   6 19753.4 772.524  34
  -1  -1   6 19042.1 770.087  18
  -1   1   6 21988.7 780.397   2
  -1  -1   6 18659.2 777.487   1
  -1   1   6 18218.4 766.617  32
  -1  -1   6 19602.1 773.924  31
  -1  -1   6 22076.2 781.816  30
  -1   1   6 20646.6 774.545  30
   1  -1  -6 21236.3 773.922  28
  -1  -1   6 19807.8 774.189  29
  -1  -1   6 19101.6 773.359  26
  -1  -1   6 20570.8 775.920  25
  -1  -1   6 20129.4 784.285  23
  -1   1   6 20692.0 784.758  23
  -1   1   6 19612.9 768.364  25
  -1  -1   6 19509.1 777.747  20
  -1  -1   6 20850.3 783.387  21
  -1   1   6 20671.9 778.369  21
  -1  -1   6 19005.1 770.923   3
  -1  -1   6 19913.2 783.072  14
  -1   1   6 21162.3 782.484  14
  -1  -1   5 153559. 5663.50   4
  -1  -1   5 154813. 5658.90   3
  -1   1   5 139510. 5658.68  34
  -1  -1   5 150795. 5666.51  33
  -1  -1   5 146722. 5658.07  18
  -1   1   5 144955. 5662.32   1
  -1  -1   5 154007. 5665.22   2
  -1  -1   5 147627. 5664.56   1
  -1   1   5 149276. 5662.87   2
  -1  -1   5 153954. 5661.33  31
  -1   1   5 142432. 5659.83  30
  -1   1   5 138464. 5656.32  32
  -1  -1   5 151792. 5665.48  30
  -1  -1   5 143834. 5661.10  29
   1  -1  -5 151550. 5660.87  28
  -1  -1   5 153323. 5660.68  26
  -1  -1   5 153708. 5668.50  23
  -1  -1   5 141825. 5661.53  25
  -1  -1   5 150056. 5663.35  20
  -1   1   5 149450. 5663.25  21
  -1  -1   5 155891. 5667.94  21
  -1  -1   5 148440. 5659.66  10
  -1  -1   5 150240. 5661.97  13
  -1   1   5 154438. 5666.71  14
  -1  -1   5 149299. 5667.33  14
  -1  -1   4 57454.9 2116.95   1
  -1  -1   4 54196.6 2116.78   2
  -1   1   4 52064.6 2114.72   1
  -1   1   4 53792.4 2113.89   2
  -1   1   4 49494.4 2110.46  34
  -1  -1   4 60689.6 2118.72  33
  -1  -1   4 56197.9 2111.46  18
  -1   1   4 50533.6 2110.26  32
  -1   1   4 49826.5 2111.34  30
  -1  -1   4 55333.0 2117.17  30
   1  -1  -4 53914.4 2113.34  28
  -1  -1   4 53453.2 2114.37  29
  -1  -1   4 59488.1 2113.10  26
  -1  -1   4 55639.9 2118.31  23
  -1   1   4 55811.9 2114.77  21
  -1  -1   4 62828.6 2116.57  20
  -1  -1   4 57486.4 2115.24   4
  -1  -1   4 63572.6 2112.30   3
  -1  -1   4 58659.0 2119.27  14
  -1   1   4 54132.6 2116.88  14
  -1  -1   3 198142. 7651.53   4
  -1  -1   3 200847. 7652.64   6
  -1  -1   3 210748. 7648.66   3
  -1  -1   3 201208. 7651.83   2
  -1  -1   3 204130. 7652.72   1
  -1  -1   3 197043. 7652.42  33
  -1  -1   3 193071. 7648.42  18
   1   1  -3 208764. 7644.34   7
  -1   1   3 178717. 7648.71  32
  -1  -1   3 205398. 7649.18  26
  -1   1   3 187037. 7650.03  21
  -1  -1   3 204332. 7651.22  20
   1  -1  -3 197818. 7651.15  28
  -1  -1   3 212382. 7654.29  14
  -1   1   3 213631. 7653.56  14
  -1  -1   3 187941. 7650.23  15
  -1  -1   3 209167. 7649.36  10
  -1  -1   3 197868. 7653.15  23
  -1  -1   2 26081.2 990.675   1
  -1  -1   2 26157.7 987.783  10
  -1  -1   2 26094.7 990.401  11
  -1  -1   2 25236.9 990.209  23
  -1  -1   2 25081.5 991.155  21
  -1  -1   2 24408.9 988.633  15
  -1   1   2 26933.0 990.167  14
  -1  -1   2 25694.2 990.655  14
  -1  -1   2 25362.3 989.957  33
  -1  -1   2 25387.9 989.621   4
  -1  -1   2 27277.9 987.518   3
  -1  -1   1 1460.70 56.1913   1
   1   1  -1 1400.68 54.0583   3
  -1  -1   1 1348.21 53.6897   3
  -1  -1   1 1314.25 53.7514  12
   1   1  -1 1437.27 56.0551  11
  -1  -1   1 1318.57 55.4295  11
   1   1  -1 1348.31 54.2381   8
  -1  -1   1 1239.94 52.3696   9
  -1   1   0 6425.42 246.181   6
  -1   1   0 6074.40 245.802   2
   1  -1   1 40534.3 1588.63   7
  -1  -1  -1 40999.1 1593.31   8
  -1  -1  -1 38000.7 1589.36  11
   1  -1   1 42210.8 1590.81  10
  -1   1  -1 43440.7 1592.75   2
   1  -1   1 45767.9 1593.05   2
   1  -1   1 44320.1 1590.81   3
  -1   1  -1 46162.8 1591.21   3
   1  -1   2 2505.21 101.726   1
   1  -1   2 2527.39 102.367   2
   1   1   2 2241.06 95.9432   1
   1  -1   2 2345.82 95.9806  17
  -1  -1  -2 2320.28 99.8149  16
  -1  -1  -2 2287.10 99.4921   8
   1  -1   2 2386.24 96.0582  31
   1  -1   2 2419.85 100.090  29
   1  -1   2 2389.96 99.4296  25
   1  -1   2 2484.31 96.8626  10
   1  -1   2 2387.03 97.8494  22
   1   1   2 2500.72 98.9950  20
   1  -1   2 2489.93 95.9952   3
  -1  -1  -2 2034.08 94.6013   4
   1  -1   2 2386.99 96.6669  13
   1   1   3 21479.7 811.188  34
   1  -1   3 20548.2 810.174  17
  -1   1  -3 19966.8 805.197   9
   1  -1   3 20442.7 810.741  31
   1  -1   3 21561.8 813.898  29
   1  -1   3 22387.3 813.975  25
   1  -1   3 22235.1 810.580   3
  -1   1  -3 20796.7 805.829   5
   1   1   3 20118.1 812.601  21
   1  -1   3 21984.1 811.737  22
   1   1   3 21662.5 814.060  20
   1   1   3 21141.2 811.603   1
   1  -1   3 23803.5 817.707   2
   1  -1   3 21840.2 815.043   1
   1  -1   3 22812.7 812.458  13
   1   1   4 2785.86 122.834  34
   1  -1   4 3051.39 123.743  18
  -1   1  -4 3005.72 116.272   8
   1  -1   4 3002.82 122.983  31
   1  -1   4 2989.94 128.507  30
   1  -1   4 2836.25 125.739  29
   1  -1   4 2653.13 124.566  25
   1  -1   4 3181.19 125.040  13
   1  -1   4 2946.59 128.520  11
   1   1   4 2498.35 125.120  21
   1   1   4 3109.88 127.854  20
   1  -1   4 3224.53 122.682   3
   1  -1   4 2969.87 126.229   4
   1  -1   4 3018.94 132.001   2
   1  -1   4 2743.03 127.871   1
   1   1   4 2539.24 123.083   1
   1   1   5 619.672 47.4627   1
   1   1   5 741.460 45.8808  34
   1  -1   5 926.597 47.6688  18
  -1   1  -5 716.749 38.1126  16
  -1   1  -5 636.126 35.1263   8
   1  -1   5 657.753 53.1545  30
   1  -1   5 802.742 46.7582  31
   1   1   5 581.104 39.9887  32
   1  -1   5 649.911 48.7499  29
   1  -1   5 925.922 50.4582  26
   1   1   5 846.497 49.1481  26
   1  -1   5 620.584 46.1329  25
   1  -1   5 895.078 50.1820  13
   1  -1   5 897.758 47.0166  10
   1  -1   5 710.273 54.7898  11
   1   1   5 563.974 50.6758  21
   1  -1   5 883.655 56.6826  20
   1  -1   5 830.450 60.1873  21
   1   1   5 890.177 54.3692  20
   1  -1   5 681.619 47.2478   4
   1   1   5 625.989 58.4659  14
   1  -1   6 136.292 44.4132  34
   1   1   6 175.739 39.6003  34
   1  -1   6 396.815 41.3324  18
   1  -1   6 161.832 48.1416   1
   1  -1   6 112.802 47.5032   2
   1  -1   6 202.748 41.0243  29
   1   1   6 381.401 46.7554  26
   1  -1   6 395.818 42.3352  26
   1  -1   6 145.187 37.6609  25
   1   1   6 57.2095 42.5568  21
   1  -1   6 372.219 52.4957  20
   1  -1   6 193.670 57.3451  21
   1  -1   6 142.692 33.8827  22
   1   1   6 289.256 50.3565  20
   1   1   6 111.807 53.6744  14
   1  -1   6 213.933 41.0866   4
   1  -1   6 331.079 37.5601   3
   1   1   6 115.062 27.5566  32
   1  -1   6 218.276 37.4481  31
   1  -1   7 380.725 47.1181  31
   1  -1   7 398.977 53.0217  29
   1  -1   7 395.784 51.0287  25
   1   1   7 553.738 58.2182  26
   1  -1   7 346.432 54.8683  26
   1   1   7 344.411 52.4595  34
   1  -1   7 349.466 61.7349  34
   1  -1   7 318.197 62.3394   1
   1   1   7 348.007 50.6279   3
   1   1   7 329.733 64.4733   2
   1   1   7 301.906 55.2869   1
   1  -1   7 356.937 63.3922   2
   1   1   7 414.359 60.0534  21
   1  -1   7 294.080 45.4016  22
   1  -1   7 387.057 63.9233  20
   1  -1   7 386.777 74.0376  21
   1  -1   7 412.158 44.9881   3
   1  -1   7 357.314 53.4828   4
   1  -1   7 475.422 54.1117  13
   1   1   7 276.207 70.3285  14
   1  -1   7 398.501 72.7774  14
   1   1   8 12467.4 495.200  34
   1  -1   8 12705.8 501.465  34
   1  -1   8 12009.7 492.771  17
   1  -1   8 13592.2 511.732   2
   1   1   8 12055.2 498.976   1
   1  -1   8 12227.0 501.961   1
   1   1   8 12892.9 508.618   2
   1  -1   8 12746.5 499.162  13
   1   1   8 11185.1 505.980  14
   1  -1   8 12578.2 498.114  26
   1  -1   8 12782.6 516.277  23
   1  -1   8 11658.8 491.519  22
   1   1   8 11818.6 502.537  21
   1  -1   8 12127.4 508.533  21
   1  -1   8 13039.9 507.449  20
   1  -1   8 12220.9 495.904  31
   1   1   8 12562.5 496.793   3
   1  -1   8 12537.8 493.901   3
   1   1   8 13361.2 505.324  13
   1  -1   9 357.585 49.4057  31
   1   1   9 431.011 61.3246  13
   1   1   9 380.954 58.1072  21
   1  -1   9 376.724 44.8636  22
   1   1   9 376.984 55.1527   1
   1   1   9 487.675 54.1139   3
   1  -1   9 377.293 59.4061   1
   1  -1   9 375.466 50.6627   3
   1   1   9 364.533 59.4766   2
   1  -1   9 333.763 66.7097   2
   1  -1   9 315.901 43.9365  17
   1  -1   9 340.330 53.7408  15
   1  -1   9 450.274 53.7310  13
   1   1   9 424.193 69.2059  14
   1  -1   9 417.821 68.8280  14
   1  -1  10 167.678 61.7865  33
   1   1  10 134.027 44.3860  31
   1  -1  10 112.462 40.1424  31
   1  -1  10 74.1598 46.4573  15
   1  -1  10 84.6497 62.8426  14
   1   1  10 44.5915 56.2467  14
   1  -1  10 120.753 48.2076  26
   1  -1  10 107.551 61.6808  23
   1   1  10 123.575 65.4854  23
   1  -1  10 242.704 62.6561  21
   1  -1  10 66.1804 42.4533   3
   1  -1  10 213.611 54.5309   1
   1   1  10 107.156 45.3997   1
   1   1  10 123.565 45.5770   3
   1   1  10 87.1001 52.6495   2
   1  -1  10 90.8569 54.5758   2
   1  -1  10 210.413 49.6403  13
   1   1  10 269.697 59.2416  13
   1  -1  10 142.290 45.7599  34
   1  -1  11 1676.41 101.834  34
   1  -1  11 1518.53 119.152  33
   1  -1  11 1369.40 89.1129  17
   1   1  11 1663.62 113.586   2
   1  -1  11 1611.52 113.472   2
   1  -1  11 1419.49 117.720  14
   1   1  11 1579.03 116.049  14
   1  -1  11 1419.65 100.092  15
   1  -1  11 1526.34 99.5356  13
   1  -1  11 1686.55 102.945  26
   1   1  11 1417.48 119.627  23
   1  -1  11 1457.45 116.681  23
   1  -1  11 1545.07 115.591  21
   1   1  11 1392.92 106.027  21
   1   1  11 1462.79 92.8396   3
   1  -1  11 1468.73 92.7522   3
   1   1  11 1413.93 98.7149  31
   1  -1  11 1491.39 95.4101  31
   1   1  11 1421.91 103.085  13
   1   1  12 952.181 104.432  33
   1  -1  12 914.618 99.8236  33
   1  -1  12 960.889 77.6752   3
   1   1  12 976.030 93.3485   2
   1   1  12 851.651 86.9181  21
   1  -1  12 815.277 96.4221  21
   1  -1  12 1013.49 106.000  23
   1   1  12 1120.39 110.226  23
   1   1  12 1136.70 104.821  14
   1  -1  12 764.849 78.6953  15
   1  -1  12 864.109 82.6065  13
   1  -1  12 848.977 102.448  14
   1   1  12 955.795 88.5430  13
   1   1  12 1012.30 79.6425   3
   1   1  12 797.109 80.7088  31
   1   1  13 1105.73 113.182  23
   1  -1  13 701.126 110.076  23
   1  -1  13 993.600 98.6203  21
   1  -1  13 905.070 87.4754  15
   1  -1  13 1028.10 86.6429  13
   1  -1  13 864.039 110.132  14
   1   1  13 778.990 86.8807  13
   1   1  13 859.118 89.4816  15
   1   1  13 1056.68 87.5302  31
   1  -1  13 900.144 100.316  33
   1   1  13 1048.89 112.502  33
   1  -1  14 24.0506 50.7981   3
   1   1  14-6.32711 53.9688   3
   1   1  14 76.0613 63.3579  13
   1  -1  14 7.38842 55.4913  15
   1   1  14 45.9759 56.5825  15
   1   1  14 58.6466 79.7522  33
   1   1  14 32.7681 53.6770  31
   1  -1  14 9.96668 72.5237  33
   1   1  14 21.6581 80.8272  23
   1  -1  14-32.2660 78.9391  23
   1   1  15 1180.51 97.3110  13
   1   1  15 993.364 92.9093  15
   1  -1  15 1189.28 90.4333  15
   1   1  15 1149.61 113.904  33
   1  -1  15 1049.85 105.855  33
   1  -1  15 1198.80 88.0394   3
   1   1  15 1132.41 87.1553   3
   1   1  15 1034.94 109.179  23
   1  -1  15 1182.34 114.247  23
   1   1  16 3830.73 189.525  15
   1  -1  16 3600.00 179.728  15
   1   1  16 3731.42 179.645   3
   1  -1  16 3945.62 179.940   3
   1  -1  17 1733.02 100.744  15
   1   1  17 1972.23 109.340  15
   1  -1  17 1881.31 117.999  33
   1   1  17 1888.32 122.984  33
   1   1  17 1934.75 104.242   3
   1   1  17 2150.09 126.014  23
   1  -1  17 2013.94 125.468  23
   1  -1  18 49.2080 40.2178  33
   1   1  18 68.6181 45.4945  33
   1  -1  19 201.215 30.0219  33
   1   1  19 235.366 34.8510  33
  -1   2  19 632.419 50.7141  33
  -1   2  19 484.592 41.3000  15
  -1   2  18 65.2251 49.4552  33
  -1  -2  18 72.6604 42.1634  33
  -1   2  18 2.23115 36.7400  15
  -1  -2  17 655.620 59.3366  15
  -1   2  17 771.266 74.4045  15
  -1   2  17 799.192 85.7495  33
  -1  -2  17 822.629 76.5258  33
  -1   2  17 787.360 65.2353   3
  -1   2  16 450.243 70.6216  13
  -1   2  16 412.697 60.5686   3
  -1   2  15 2797.15 174.975  33
  -1  -2  15 2926.31 168.452  33
  -1  -2  15 3016.39 148.539   3
  -1   2  15 2483.35 150.511  31
  -1   2  15 2664.80 163.590  15
  -1  -2  15 2743.63 148.446  15
  -1   2  15 2788.36 159.946  13
  -1   2  15 2680.92 148.681   3
  -1  -2  15 2905.43 170.527  23
  -1   2  15 2815.65 171.518  23
  -1   2  14 144.565 68.5648  15
  -1  -2  14 174.086 60.4587  15
  -1   2  14 123.416 79.2072  23
  -1  -2  14 240.140 86.4189  23
  -1   2  14 199.292 61.2255   3
  -1  -2  14 238.724 55.2550   3
  -1   2  14 149.974 53.0155  17
  -1  -2  14 152.895 49.5258  17
  -1  -2  14 73.1665 71.8819  33
  -1   2  14 193.640 64.1461  31
  -1   2  14 183.288 82.6874  33
  -1   2  14 141.857 66.4569  13
  -1  -2  13 5392.72 251.542  34
  -1   2  13 5304.26 274.415  33
  -1  -2  13 5747.75 271.880  33
  -1  -2  13 5447.10 243.422  17
  -1   2  13 5840.58 276.851  23
  -1  -2  13 5446.89 274.235  23
  -1   2  13 5210.18 253.082  31
  -1  -2  13 5393.12 251.170  15
  -1   2  13 4916.32 254.743  13
  -1   2  12 7194.91 338.635  33
  -1  -2  12 7611.66 334.013  33
  -1  -2  12 7453.67 318.972  34
  -1  -2  12 7070.60 308.836  17
  -1   2  12 7103.91 320.027   2
  -1  -2  12 6979.38 306.807   3
  -1  -2  12 7325.23 322.511   1
  -1   2  12 6755.50 318.152  31
  -1  -2  12 7449.39 335.150  14
  -1  -2  12 7126.64 316.121  15
  -1  -2  12 6984.72 316.047  26
  -1  -2  12 7848.96 342.048  23
  -1   2  12 7580.45 337.905  23
  -1  -2  12 7351.64 332.152  21
  -1   2  12 6969.20 322.847  13
  -1   2  12 6777.47 311.077   3
  -1   2  11 6128.52 297.702  33
  -1  -2  11 6615.06 283.388  34
  -1  -2  11 6673.11 296.058  33
  -1  -2  11 6092.91 272.452  17
  -1   2  11 6351.25 278.133   1
  -1  -2  11 6545.23 286.034   1
  -1  -2  11 6177.19 270.966   3
  -1   2  11 6107.29 281.511   2
  -1  -2  11 6592.23 279.285  13
  -1  -2  11 6189.59 278.119  15
  -1  -2  11 6538.80 295.520  14
  -1  -2  11 6308.42 278.555  26
  -1   2  11 6237.90 295.029  23
  -1  -2  11 6445.09 297.389  23
  -1  -2  11 6100.76 272.684  22
  -1  -2  11 6747.21 295.290  21
  -1   2  11 5913.41 281.303  31
  -1   2  11 6000.96 275.256   3
  -1   2  11 6332.97 288.664  13
  -1  -2  10 9478.43 405.209  14
  -1  -2  10 9598.34 392.636  13
  -1  -2  10 8913.97 391.083  15
  -1   2  10 9385.45 391.538   3
  -1  -2  10 8976.06 389.872  26
  -1   2  10 9354.33 407.172  23
  -1  -2  10 9927.77 411.019  23
  -1  -2  10 10123.9 409.754  21
  -1   2  10 9005.28 390.786   1
  -1   2  10 9186.79 395.749   2
  -1  -2  10 9604.29 399.720   1
  -1  -2  10 9512.74 385.930   3
  -1   2  10 9300.95 401.747  13
  -1  -2  10 9925.17 407.632  33
  -1  -2  10 9579.12 397.314  34
  -1  -2   9 15752.2 625.737  15
  -1  -2   9 16609.9 625.628  13
  -1  -2   9 15488.3 634.943  14
  -1   2   9 16373.2 635.431  14
  -1  -2   9 15567.2 623.063  29
  -1  -2   9 15630.6 623.273  26
  -1  -2   9 14654.5 621.691  25
  -1   2   9 15172.7 636.639  23
  -1  -2   9 15733.0 623.080  22
  -1   2   9 15281.7 623.861  21
  -1   2   9 14808.6 625.781   2
  -1  -2   9 16223.3 632.182   1
  -1   2   9 14627.5 622.448   1
  -1  -2   9 16675.9 618.966   3
  -1  -2   9 15944.0 620.905  17
  -1  -2   8 29465.9 1109.87   3
  -1  -2   8 28664.3 1120.17   4
  -1  -2   8 30387.9 1127.15  33
  -1  -2   8 27964.2 1109.30  18
  -1  -2   8 29193.2 1112.29  17
  -1  -2   8 30725.9 1125.79   2
  -1   2   8 25358.9 1112.26   1
  -1  -2   8 29078.9 1121.27   1
  -1   2   8 26314.8 1115.51   2
  -1  -2   8 29398.0 1121.91  30
  -1  -2   8 30117.2 1114.11  31
  -1  -2   8 28593.5 1116.07  29
   1  -2  -8 26993.7 1112.78  28
  -1  -2   8 27955.3 1115.33  25
  -1  -2   8 29952.5 1115.75  26
  -1   2   8 28585.1 1127.13  23
  -1  -2   8 29491.2 1128.20  23
  -1  -2   8 29384.8 1127.55  21
  -1   2   8 26901.8 1113.54  21
  -1  -2   8 28746.0 1114.34  22
  -1  -2   8 29815.6 1122.04  20
  -1  -2   8 28489.6 1111.57  10
  -1  -2   8 29113.1 1116.64  15
  -1   2   8 28358.6 1122.50  14
  -1  -2   8 30247.0 1116.03  13
  -1  -2   7 14649.8 578.306   4
  -1  -2   7 14855.6 569.166   3
  -1  -2   7 15737.4 584.416  33
  -1  -2   7 14800.1 571.764  17
  -1  -2   7 14313.4 569.147  18
  -1  -2   7 15571.9 582.229   2
  -1  -2   7 14180.3 578.465   1
  -1   2   7 13972.4 575.995   2
  -1  -2   7 15205.0 573.075  31
  -1   2   7 12931.1 566.849  32
  -1  -2   7 14960.2 581.143  30
  -1  -2   7 14343.8 575.275  29
   1  -2  -7 13923.4 574.169  28
  -1  -2   7 14265.8 575.680  25
  -1  -2   7 14821.4 572.875  26
  -1   2   7 13706.7 582.925  23
  -1  -2   7 14744.9 585.205  23
  -1   2   7 14100.0 572.726  21
  -1  -2   7 14965.4 579.251  20
  -1  -2   7 14332.2 584.741  21
  -1  -2   7 14678.7 571.326  10
  -1  -2   7 14388.9 574.518  15
  -1  -2   7 14331.6 583.834  14
  -1   2   7 14741.2 581.069  14
  -1  -2   7 15133.3 574.162  13
  -1  -2   6 26444.6 956.681  33
  -1  -2   6 25498.0 947.749  17
  -1  -2   6 23763.8 945.692  18
  -1   2   6 23702.7 948.428   1
  -1  -2   6 26911.5 956.153   2
  -1   2   6 24585.9 950.284   2
  -1  -2   6 25136.3 954.015   1
  -1  -2   6 24980.1 947.782  31
  -1  -2   6 26797.8 957.269  30
  -1   2   6 23226.0 945.994  32
  -1   2   6 24085.4 943.480  30
   1  -2  -6 25088.3 951.795  28
  -1  -2   6 25162.6 952.018  29
  -1  -2   6 25246.9 948.580  26
  -1  -2   6 25458.1 952.902  25
  -1   2   6 25440.7 957.877  23
  -1   2   6 21270.4 936.747  25
  -1  -2   6 24467.0 956.883  23
  -1  -2   6 24116.8 952.369  20
  -1   2   6 24974.8 948.660  21
  -1  -2   6 25769.7 959.353  21
  -1  -2   6 24995.3 945.089   3
  -1  -2   6 25151.6 953.157   4
  -1  -2   6 25477.8 957.617  14
  -1   2   6 25621.8 955.526  14
  -1  -2   6 24541.0 949.354  15
  -1  -2   5 31000.6 1181.06  33
  -1  -2   5 31624.1 1176.03  17
  -1  -2   5 30225.9 1174.75  18
  -1   2   5 30817.7 1177.47   1
  -1  -2   5 32948.8 1176.80  31
  -1   2   5 27629.8 1170.87  30
  -1  -2   5 31550.0 1183.29  30
  -1   2   5 27798.4 1175.59  32
   1  -2  -5 30865.4 1180.23  28
  -1  -2   5 31371.8 1180.72  29
  -1  -2   5 31786.2 1176.10  26
  -1  -2   5 30407.9 1179.79  25
  -1  -2   5 31557.5 1182.98  23
  -1   2   5 29443.1 1175.12  21
  -1  -2   5 30574.0 1179.29  20
  -1  -2   5 31872.3 1184.95  21
  -1  -2   5 29782.4 1180.98  11
  -1  -2   5 30492.0 1175.08  10
  -1   2   5 31574.4 1181.96  14
  -1  -2   5 31985.2 1183.74  14
  -1  -2   5 30922.7 1177.15  15
  -1  -2   5 30356.7 1176.34  13
  -1  -2   4 1359.89 70.8607   6
  -1  -2   4 1245.45 66.9097   4
  -1  -2   4 1323.36 69.6523   1
  -1  -2   4 1297.90 60.4792   3
  -1   2   4 1419.60 64.6362   1
  -1  -2   4 1248.03 66.4376  33
  -1  -2   4 1236.71 61.9257  18
  -1  -2   4 1348.62 63.5769  17
  -1  -2   4 1422.06 72.4066  30
  -1   2   4 1244.33 66.2546  32
  -1  -2   4 1364.20 70.7045  29
   1  -2  -4 1325.45 70.8817  28
  -1  -2   4 1209.03 62.0963  26
  -1  -2   4 1492.16 70.7536  25
  -1  -2   4 1178.80 67.7600  23
  -1  -2   4 1260.25 70.9517  21
  -1   2   4 1394.38 62.3706  21
  -1  -2   4 1255.26 63.4822  15
  -1  -2   4 1229.01 69.9778  14
  -1   2   4 1466.51 70.5670  14
  -1  -2   4 1343.66 63.5078  13
  -1  -2   4 1270.51 69.9256  11
  -1  -2   4 1255.30 63.1549  10
  -1  -2   3 99546.5 3832.83  33
  -1  -2   3 102575. 3831.53  17
  -1   2   3 91392.7 3833.86  32
   1  -2  -3 97864.6 3835.70  28
  -1  -2   3 103387. 3834.87  11
  -1  -2   3 103644. 3832.04  12
  -1  -2   3 97231.9 3833.16  23
  -1  -2   3 101982. 3836.84  21
  -1  -2   3 108487. 3829.83   3
  -1  -2   3 100874. 3834.06   1
   1   2  -3 98483.2 3826.97   8
  -1  -2   3 97312.9 3830.88  15
  -1  -2   3 103551. 3834.69  14
  -1  -2   2 4881.47 188.860  33
  -1   2   2 4639.52 192.480  32
   1  -2  -2 4942.00 194.064  28
  -1  -2   2 4889.99 187.452  12
  -1  -2   2 5142.41 191.654  11
  -1  -2   2 4836.15 192.106   6
  -1  -2   2 4437.81 187.913  23
  -1  -2   2 4522.24 181.672   9
  -1  -2   2 4863.33 190.363   1
  -1  -2   2 4821.72 191.813  21
  -1  -2   2 4981.57 187.686  15
  -1  -2   1 76790.4 2929.56  22
  -1  -2   1 70099.4 2929.75  25
  -1  -2   1 78456.8 2927.85   1
  -1  -2   1 74394.1 2925.83  14
   1   2   0 1295.81 66.7930  24
  -1  -2   0 1444.09 63.0757  22
   1  -2   0 1390.87 61.6754   6
   1  -2   0 1580.81 67.4903  28
   1  -2   0 1346.93 64.6203  29
  -1   2   0 1448.16 68.1246  32
   1   2   0 1608.63 60.4888   1
   1  -2   1 345998. 13096.5  25
   1  -2   1 349227. 13095.4   6
   1  -2   1 350318. 13095.8  21
  -1   2  -1 332486. 13094.8  32
   1  -2   1 344156. 13096.8  29
   1  -2   2 25550.5 886.995  30
   1  -2   2 23338.9 880.487  15
   1   2   2 23956.9 882.390  14
   1  -2   2 22944.2 881.378  10
   1  -2   2 24977.5 884.308  22
   1  -2   2 24803.3 887.589  21
   1  -2   2 21226.9 875.643   7
   1  -2   2 25380.5 882.343  17
   1  -2   2 24474.5 884.657   1
   1  -2   2 24696.2 885.107   2
   1   2   2 23404.2 877.936   1
   1  -2   2 22960.3 881.662  33
   1  -2   3 120343. 4429.08  25
   1  -2   3 120168. 4427.10  12
   1  -2   3 117830. 4426.47  22
   1  -2   3 118139. 4431.53  21
   1  -2   3 113689. 4423.14   3
   1  -2   3 115156. 4427.88   1
   1   2   3 112672. 4422.07   1
   1  -2   3 121742. 4429.42   2
   1  -2   3 120247. 4424.54  17
   1  -2   3 113709. 4426.33  33
   1  -2   3 112655. 4423.82  15
   1   2   3 113279. 4426.75  14
   1  -2   4 71399.0 2708.73  33
   1  -2   4 68334.4 2705.20  18
   1  -2   4 71839.3 2704.25  17
   1   2   4 66331.2 2702.64   1
   1  -2   4 75729.4 2712.04   2
   1  -2   4 71052.2 2703.47   3
   1  -2   4 70109.6 2709.09   1
   1  -2   4 75242.7 2711.48  30
   1  -2   4 70350.4 2708.98  29
   1  -2   4 70286.9 2708.78  25
   1  -2   4 75895.6 2712.59  11
   1  -2   4 73281.0 2705.25  10
   1  -2   4 73755.8 2708.86  12
   1  -2   4 71905.9 2706.50  22
   1  -2   4 69912.6 2712.70  21
   1   2   4 65954.9 2703.88  21
  -1   2  -4 71361.5 2696.80   5
   1  -2   4 73124.5 2705.57  13
   1  -2   4 69335.1 2704.36  15
   1   2   4 66712.2 2708.24  14
   1  -2   5 700.145 64.0325  29
   1  -2   5 590.972 59.2832  25
   1  -2   5 968.340 57.7510  22
   1  -2   5 1170.06 76.6163  21
   1  -2   5 884.712 64.9324  30
   1  -2   5 1433.08 61.2081  13
   1   2   5 846.301 67.7722  14
   1  -2   6 5368.15 227.371  33
   1  -2   6 5503.58 217.709  17
   1  -2   6 5018.42 217.493  18
   1   2   6 4892.03 217.255   1
   1  -2   6 5883.16 231.991   2
   1  -2   6 5114.29 225.275   1
   1   2   6 4865.39 216.364  32
   1  -2   6 5443.55 219.091  31
   1  -2   6 5370.36 224.380  29
   1  -2   6 5236.42 223.077  25
   1  -2   6 5481.32 220.832  26
   1  -2   6 5156.81 226.455  11
   1  -2   6 5476.92 218.996  10
   1   2   6 5415.12 220.889  21
   1  -2   6 5188.69 227.276  20
   1  -2   6 5450.34 234.895  21
   1  -2   6 5026.37 217.828  22
   1  -2   6 5347.60 215.318   3
   1  -2   6 5218.05 223.588   4
   1   2   6 5293.34 227.452  14
   1  -2   6 4831.45 218.158  13
   1  -2   6 4953.89 217.974  15
   1  -2   7 4141.24 189.459   4
   1  -2   7 3975.26 179.107   3
   1  -2   7 4393.70 194.142  34
   1  -2   7 4392.01 198.038  33
   1  -2   7 3891.36 182.310  18
   1  -2   7 4281.10 182.718  17
   1  -2   7 4531.38 193.876   1
   1  -2   7 4877.23 200.804   2
   1  -2   7 4273.19 183.694  31
   1   2   7 3824.74 178.789  32
   1  -2   7 4551.75 190.269  29
   1  -2   7 4641.94 190.115  25
   1  -2   7 3994.04 184.897  26
   1  -2   7 4586.56 204.384  23
   1  -2   7 4327.69 184.339  22
   1  -2   7 4128.28 194.966  20
   1   2   7 4379.50 188.545  21
   1  -2   7 4495.59 202.408  21
   1  -2   7 4014.55 181.731  10
   1  -2   7 4400.69 195.619  11
   1   2   7 4073.35 194.920  14
   1  -2   7 4222.93 203.233  14
   1  -2   7 4016.94 183.881  15
   1  -2   7 4262.98 185.490  13
   1  -2   8 30881.4 1173.99   4
   1  -2   8 30044.5 1164.58   3
   1  -2   8 31248.4 1176.12  34
   1  -2   8 30350.6 1180.51  33
   1  -2   8 31368.3 1169.25  31
   1  -2   8 31712.0 1172.27  29
  -1  -2  -8 30551.7 1172.93  28
   1  -2   8 30009.8 1170.24  26
   1  -2   8 30665.3 1184.67  23
   1  -2   8 30380.3 1177.31  20
   1  -2   8 30919.8 1184.02  21
   1  -2   8 29164.7 1166.04  22
   1   2   8 29231.4 1171.32  21
   1  -2   8 28170.6 1165.02  10
   1  -2   8 30201.2 1174.70   1
   1   2   8 29474.0 1168.05   1
   1   2   8 28581.1 1174.88   2
   1  -2   8 33667.0 1184.31   2
   1  -2   8 28542.6 1168.03  15
   1  -2   8 30625.9 1169.36  13
   1  -2   8 30454.1 1165.89  17
   1  -2   8 28551.3 1165.05  18
   1   2   9 693.041 67.1125   3
   1   2   9 624.092 72.1191  13
   1   2   9 611.714 66.2622  21
   1  -2   9 613.918 56.2472  22
   1   2   9 611.108 59.9865   1
   1  -2   9 742.879 59.3991   3
   1   2   9 549.388 70.0481   2
   1  -2   9 661.282 69.0483   1
   1  -2   9 810.542 85.0361   2
   1  -2   9 820.793 60.2396  17
   1  -2   9 930.257 66.0500  15
   1   2   9 635.051 72.4440  14
   1  -2   9 917.307 66.2440  13
   1  -2   9 795.307 85.3444  14
   1   2  10 4228.52 197.856   3
   1   2  10 4079.86 209.191  14
   1  -2  10 4319.71 197.748  15
   1  -2  10 4693.62 201.493  13
   1  -2  10 4488.04 217.496  14
   1  -2  10 4330.69 200.146  26
   1  -2  10 4365.76 220.973  23
   1   2  10 4251.60 219.676  23
   1  -2  10 4609.84 217.347  21
   1  -2  10 4736.49 212.028  20
   1  -2  10 4454.51 192.981   3
   1   2  10 3735.44 202.336   2
   1   2  10 3521.71 190.741   1
   1  -2  10 4520.06 215.379   2
   1   2  10 4407.73 209.631  13
   1  -2  10 4260.33 211.889  33
   1  -2  10 4449.15 204.323  34
   1  -2  11 2814.32 159.287  33
   1  -2  11 2635.80 143.672  34
   1  -2  11 2596.60 133.924  17
   1   2  11 2760.77 149.463   2
   1  -2  11 2872.20 136.761   3
   1   2  11 2859.83 161.552  14
   1  -2  11 2648.18 139.433  15
   1  -2  11 2618.95 161.001  14
   1  -2  11 2689.08 142.480  13
   1  -2  11 2276.20 138.418  26
   1  -2  11 2561.66 160.748  23
   1   2  11 2577.57 161.301  23
   1  -2  11 2965.25 167.675  21
   1   2  11 2462.74 143.470  31
   1   2  11 2760.04 152.564  13
   1   2  11 2593.64 138.870   3
   1  -2  12 797.459 93.5868  33
   1  -2  12 765.660 77.3816  34
   1   2  12 678.832 80.1636   2
   1  -2  12 696.700 65.8152   3
   1  -2  12 670.519 79.5440  26
   1   2  12 653.234 98.0142  23
   1  -2  12 674.713 97.7395  23
   1  -2  12 794.282 95.1351  21
   1   2  12 684.992 83.5770  13
   1  -2  12 835.989 100.971  14
   1  -2  12 538.444 70.0407  15
   1   2  12 740.072 73.6546   3
   1   2  12 598.994 100.031  33
   1   2  12 747.311 75.6473  31
   1  -2  13 1263.27 117.733  23
   1   2  13 1156.82 115.503  23
   1  -2  13 1195.78 112.468  21
   1   2  13 1193.77 95.7131  31
   1  -2  13 1166.08 89.6239  15
   1  -2  13 1209.52 115.661  14
   1   2  13 1141.81 101.550  13
   1  -2  13 1228.44 109.826  33
   1   2  13 1064.83 117.846  33
   1   2  14 336.110 65.4694   3
   1  -2  14 569.425 64.3607   3
   1  -2  14 527.595 93.3496  23
   1   2  14 496.536 91.8988  23
   1   2  14 454.186 68.9091  31
   1   2  14 488.943 93.1702  33
   1  -2  14 421.632 80.6052  33
   1  -2  14 287.134 59.7183  15
   1   2  14 392.055 73.6771  15
   1   2  14 392.846 73.0897  13
   1   2  15 77.5308 58.4831  13
   1  -2  15 62.0893 48.3959   3
   1   2  15 46.1648 52.3559   3
   1   2  15 9.97117 69.3445  23
   1  -2  15 122.559 76.1589  23
   1   2  15 21.1797 51.8396  31
   1   2  15 56.0853 70.7474  33
   1  -2  15 57.5280 45.5979  15
   1   2  15 41.0265 58.5460  15
   1  -2  15-52.7419 63.5621  33
   1   2  16 577.182 72.4466  13
   1   2  16 657.469 66.5834   3
   1   2  16 702.213 87.1696  23
   1  -2  16 659.483 85.9510  23
   1   2  16 716.632 74.9942  15
   1  -2  16 563.378 58.9342  15
   1  -2  16 619.336 76.1030  33
   1   2  17 184.179 41.5555   3
   1   2  17 184.963 59.0055  23
   1   2  17 94.5812 62.3371  33
   1   2  17 177.500 49.9153  15
   1  -2  17 116.742 50.3745  33
   1   2  18 1021.24 66.7090  15
   1  -2  18 1049.00 69.4589  33
   1   2  18 1153.17 81.2553  33
   1   2  19 236.259 36.1881  33
  -1   3  19 1049.61 58.7902  15
  -1   3  19 1144.77 65.5592  33
  -1   3  18 664.127 58.9201  15
  -1   3  18 694.256 66.4795  33
  -1   3  17 128.834 43.9235   3
  -1  -3  17 239.857 50.8953  33
  -1   3  17 207.515 63.7830  33
  -1   3  17 184.462 54.1922  15
  -1   3  17 176.665 51.3803  13
  -1   3  16 502.939 71.7440  13
  -1   3  16 479.157 63.2556   3
  -1   3  16 586.434 80.8337  23
  -1   3  16 471.006 66.9322  31
  -1  -3  16 448.386 54.6323  15
  -1  -3  16 526.976 70.3744  33
  -1   3  15-36.8343 64.6488  13
  -1  -3  15 51.8785 68.9292  23
  -1   3  15-4.68650 63.9132  23
  -1   3  15 3.24394 55.2453   3
  -1   3  15 8.82543 61.9411  15
  -1  -3  15 20.7577 43.8053  15
  -1   3  15-37.7455 53.5989  31
  -1   3  15 35.5056 71.5305  33
  -1  -3  15 58.5591 61.2648  33
  -1   3  14 2076.45 146.217  23
  -1  -3  14 2347.63 150.236  23
  -1   3  14 1829.25 128.882  31
  -1  -3  14 1965.57 116.176  17
  -1   3  14 1974.90 136.921  13
  -1  -3  14 2201.65 122.884  15
  -1   3  14 2050.26 127.974   3
  -1  -3  14 2101.24 131.285  34
  -1   3  14 1883.10 147.216  33
  -1  -3  14 2309.20 144.458  33
  -1   3  13 325.259 71.7662  31
  -1   3  13 294.431 92.2572  33
  -1  -3  13 357.482 60.1748  15
  -1  -3  13 634.894 84.2392  26
  -1  -3  13 271.632 86.1331  23
  -1   3  13 297.802 83.8061  23
  -1  -3  13 380.541 57.9570  17
  -1   3  13 263.022 72.4674  13
  -1  -3  13 318.696 68.9597  34
  -1  -3  13 305.775 81.2270  33
  -1  -3  12 2511.19 140.761  34
  -1  -3  12 2359.30 148.566  33
  -1   3  12 2191.40 154.511  33
  -1  -3  12 2230.39 122.664  17
  -1  -3  12 2288.77 122.393   3
  -1   3  12 2311.73 140.077  31
  -1  -3  12 2323.00 150.346  14
  -1  -3  12 2232.52 126.029  15
  -1  -3  12 2049.58 128.740  26
  -1  -3  12 2147.01 149.659  23
  -1   3  12 2179.54 148.597  23
  -1  -3  12 1992.78 120.918  22
  -1  -3  12 2467.57 148.472  21
  -1   3  12 2368.99 144.963  13
  -1   3  12 2152.47 127.649   3
  -1  -3  11 108.380 62.6916  33
  -1  -3  11 42.2801 59.6397  34
  -1  -3  11 168.068 45.2903  17
  -1  -3  11 119.141 44.3089   3
  -1  -3  11 69.3977 59.6746   1
  -1   3  11 73.7021 52.7592   3
  -1  -3  11 66.6692 49.8263  26
  -1   3  11 90.1378 66.2580  23
  -1  -3  11 101.753 69.5926  23
  -1  -3  11 61.0919 44.9773  22
  -1  -3  11 101.498 67.2731  21
  -1   3  11 122.707 64.1144  13
  -1  -3  11 123.793 66.1212  14
  -1  -3  11 100.466 45.9902  15
  -1  -3  10 2147.14 116.308  29
  -1  -3  10 1827.22 110.633  26
  -1   3  10 1761.96 123.638  23
  -1  -3  10 1979.11 127.925  23
  -1  -3  10 1912.18 109.039  22
  -1  -3  10 2035.70 121.050  20
  -1  -3  10 2039.86 129.481  21
  -1  -3  10 1965.13 104.099   3
  -1  -3  10 1988.61 120.690   1
  -1   3  10 1933.72 111.988   2
  -1  -3  10 1913.54 105.781  17
  -1  -3  10 2002.52 121.273  33
  -1  -3  10 2093.22 121.444  34
  -1  -3  10 1999.69 126.857  14
  -1  -3  10 1985.43 109.791  15
  -1  -3   9 9047.43 392.553  25
  -1  -3   9 9013.74 387.301  10
  -1  -3   9 9842.34 385.087   3
  -1   3   9 9095.41 391.182   2
  -1  -3   9 10004.8 400.291   1
  -1   3   9 9299.79 387.826   1
  -1  -3   9 9864.24 399.221   4
  -1  -3   9 9958.34 404.586  14
  -1  -3   8 324.992 58.1766   4
  -1  -3   8 352.585 44.6637  18
  -1  -3   8 392.053 46.8200  17
  -1  -3   8 357.304 64.6971   1
  -1   3   8 245.057 48.1147   2
  -1   3   8 225.767 45.9109   1
  -1  -3   8 399.976 43.2972   3
  -1  -3   8 430.636 61.8976  33
  -1   3   8 247.648 44.4076  32
  -1  -3   8 281.315 61.3815  30
   1  -3  -8 189.359 55.0758  28
  -1  -3   8 269.075 52.7338  29
  -1  -3   8 435.196 51.3316  26
  -1  -3   8 255.103 53.0415  25
  -1   3   8 210.496 62.4735  23
  -1  -3   8 386.117 68.4084  23
  -1  -3   8 340.065 52.8808  22
  -1  -3   8 343.066 69.8020  21
  -1  -3   8 465.069 63.7029  20
  -1  -3   8 533.890 51.2551  10
  -1  -3   8 306.301 46.0709  15
  -1  -3   7 575.444 68.8906   4
  -1  -3   7 575.869 67.5345  33
  -1  -3   7 727.830 55.1084  18
  -1  -3   7 601.884 56.0309  17
  -1   3   7 342.321 54.2376   2
  -1  -3   7 855.187 55.4584   3
  -1  -3   7 654.749 72.7581   1
  -1  -3   7 441.069 72.4723  30
  -1   3   7 385.818 57.4660  32
  -1  -3   7 411.245 63.7141  29
   1  -3  -7 442.657 68.8318  28
  -1  -3   7 572.125 67.7732  25
  -1  -3   7 739.879 61.5079  26
  -1   3   7 416.850 70.8626  23
  -1  -3   7 650.571 71.6945  23
  -1  -3   7 499.122 74.4940  21
  -1  -3   7 768.093 69.5749  20
  -1  -3   7 584.730 61.7301  22
  -1  -3   7 851.497 60.9695  10
  -1  -3   7 681.849 75.0898  14
  -1  -3   7 633.054 56.0160  15
  -1  -3   6 17288.7 665.435   4
  -1  -3   6 17093.1 663.428  33
  -1  -3   6 17176.9 658.261  18
  -1  -3   6 17981.3 658.069  17
  -1  -3   6 16311.5 663.631   1
  -1  -3   6 17491.7 653.823   3
  -1   3   6 15244.9 654.933   1
  -1   3   6 14603.4 658.419  32
  -1  -3   6 16702.1 666.613  30
  -1  -3   6 16651.1 664.213  29
   1  -3  -6 16061.0 664.420  28
  -1  -3   6 16421.4 663.313  25
  -1  -3   6 17597.6 658.571  26
  -1   3   6 15722.1 664.484  23
  -1  -3   6 16896.3 665.165  23
  -1  -3   6 16873.9 661.815  22
  -1  -3   6 17355.4 663.262  20
  -1  -3   6 16900.4 669.454  21
  -1  -3   6 17400.2 657.795  10
  -1  -3   6 17610.2 666.752  11
  -1  -3   6 17406.5 667.248  14
  -1  -3   6 16973.4 657.431  15
  -1  -3   5 25169.5 910.162  33
  -1  -3   5 25960.3 906.769  17
  -1  -3   5 24170.0 906.861  18
  -1  -3   5 24780.2 902.864   3
  -1  -3   5 24456.3 911.416   1
  -1   3   5 23813.9 904.369   1
  -1   3   5 22758.8 909.715  32
  -1  -3   5 25795.8 915.484  30
   1  -3  -5 24737.9 914.362  28
  -1  -3   5 25286.8 914.371  29
  -1  -3   5 25413.6 907.064  26
  -1  -3   5 24801.7 913.736  25
  -1  -3   5 23925.7 910.786  23
  -1   3   5 23478.4 910.724  23
  -1  -3   5 25393.0 916.530  21
  -1  -3   5 25756.5 911.257  22
  -1  -3   5 24277.7 911.669   4
   1   3  -5 21194.2 891.776   5
  -1  -3   5 25114.0 906.019  15
  -1  -3   5 24951.0 913.422  14
  -1  -3   4 3950.05 164.851   6
  -1  -3   4 3890.59 158.640  33
  -1  -3   4 3937.48 157.140  17
  -1  -3   4 3679.28 160.578   1
  -1   3   4 3252.62 161.355  32
  -1  -3   4 3621.81 162.741  30
  -1  -3   4 3589.60 163.529  29
   1  -3  -4 3467.04 164.488  28
  -1  -3   4 3803.95 163.177  25
  -1   3   4 3450.72 158.333  23
  -1  -3   4 3577.92 158.623  23
  -1  -3   4 3659.43 163.962  21
  -1  -3   4 3988.77 161.032  22
  -1  -3   4 3945.25 163.300  11
  -1  -3   4 3876.13 158.747  12
  -1  -3   4 3980.07 157.190  10
  -1  -3   4 3783.20 161.693  14
  -1  -3   4 3755.27 154.977  15
  -1  -3   3 19140.8 698.394   6
  -1  -3   3 17623.6 691.995  33
  -1  -3   3 18039.3 692.081  17
  -1  -3   3 18307.0 697.934  30
  -1   3   3 18045.5 698.926  32
   1  -3  -3 17613.4 699.037  28
  -1  -3   3 18103.5 697.581  25
  -1  -3   3 16686.3 691.680  23
  -1   3   3 17376.1 691.610  23
  -1  -3   3 18965.2 696.257  22
  -1  -3   3 17401.0 696.190  21
  -1  -3   3 18378.4 694.918   1
  -1  -3   3 17990.1 690.592  15
  -1  -3   3 17788.4 693.676  14
  -1  -3   3 17590.9 691.556  12
  -1  -3   3 18830.6 696.877  11
  -1  -3   3 17739.5 691.378  10
  -1  -3   2 66.9618 26.2563  11
  -1  -3   2-17.2512 25.2859   6
  -1  -3   2 36.6920 27.6768  25
  -1  -3   2 6.42229 18.3863  23
  -1  -3   2 85.2779 25.0705  21
  -1  -3   2 106.144 27.0011   1
  -1  -3   2 31.9026 18.7946  33
  -1  -3   2 33.0027 22.3864  28
  -1  -3   2 63.5275 28.1936  30
  -1  -3   1 37484.6 1430.52  25
  -1  -3   1 38333.6 1428.89  22
  -1  -3   1 37048.6 1426.21  21
  -1  -3   1 37339.5 1429.63  28
   1  -3  -1 34792.4 1426.30  29
  -1  -3   1 36202.8 1428.28  30
  -1  -3   1 37222.7 1422.77  14
  -1  -3   1 40180.1 1426.16   1
  -1   3   0 175819. 6602.28  32
  -1  -3   0 168447. 6596.49  22
   1  -3   0 165152. 6595.16   6
   1  -3   0 173146. 6598.57  29
   1  -3   0 168602. 6599.88  28
   1   3   0 188066. 6593.98   1
  -1  -3   0 167446. 6597.12  25
   1   3   1 34150.3 1355.44   1
   1  -3   1 37967.1 1364.63   6
   1  -3   1 38423.5 1367.52  29
  -1   3  -1 37670.7 1366.78  32
   1  -3   1 37524.6 1364.03  21
   1  -3   2 225467. 8137.54  29
   1  -3   2 224614. 8135.79   6
   1  -3   2 205103. 8129.75  23
   1  -3   2 218220. 8135.70  21
   1  -3   2 208179. 8128.57  33
  -1   3  -2 213654. 8132.24  32
   1  -3   3 87563.6 3393.53  33
   1  -3   3 93528.6 3394.77  17
   1   3   3 85960.7 3387.70   1
   1  -3   3 90290.2 3399.41  30
  -1   3  -3 85067.8 3391.33  32
   1  -3   3 94289.1 3401.42  29
   1  -3   3 94245.1 3400.42  25
   1  -3   3 88052.2 3396.27  22
   1  -3   3 85997.5 3395.67  23
   1  -3   3 90032.6 3400.82  21
   1  -3   3 91794.6 3396.03  12
   1  -3   3 88754.3 3393.96  10
   1   3   3 91042.9 3394.07  14
   1  -3   3 89630.9 3391.94  15
   1  -3   4 13186.2 535.425  33
   1  -3   4 14640.9 535.133  17
   1   3   4 13124.9 529.155   1
   1  -3   4 14726.9 543.621  30
  -1   3  -4 12895.4 527.040  32
   1  -3   4 14000.5 541.696  29
   1  -3   4 14045.2 541.202  25
   1  -3   4 13519.2 539.404  23
   1  -3   4 13934.8 537.391  22
   1   3   4 13454.2 529.630  21
   1  -3   4 13874.9 544.053  21
   1  -3   4 14595.8 539.138  12
   1  -3   4 14579.9 544.043  11
   1  -3   4 13782.0 535.514  10
   1  -3   4 14036.2 533.000  15
   1   3   4 14031.5 537.170  14
   1  -3   5 53373.9 2079.40  33
   1  -3   5 56111.4 2079.04  18
   1  -3   5 57119.7 2076.75  17
   1  -3   5 52093.8 2080.52   1
   1   3   5 51079.2 2071.61   1
   1  -3   5 55143.3 2074.33   3
   1  -3   5 57023.0 2084.91   2
   1   3   5 51056.5 2080.95  32
   1  -3   5 56467.9 2083.99  29
   1  -3   5 55106.8 2083.02  25
   1  -3   5 54469.0 2083.84  23
   1  -3   5 56292.9 2089.50  21
   1  -3   5 54427.6 2078.30  22
   1   3   5 50756.0 2072.29  21
  -1   3  -5 55457.4 2065.48   5
   1   3   5 54268.7 2080.71  14
   1  -3   5 53064.0 2074.75  15
   1  -3   6 17111.6 674.050   4
   1  -3   6 16971.2 673.611  33
   1  -3   6 17940.8 667.745  17
   1  -3   6 16782.6 669.901  18
   1   3   6 17106.6 664.616   1
   1  -3   6 16432.3 673.475   1
   1  -3   6 17015.3 664.927   3
   1  -3   6 18285.7 679.292   2
   1   3   6 16146.6 671.473  32
   1  -3   6 17988.8 677.201  29
   1  -3   6 17727.3 675.390  25
   1  -3   6 16847.3 669.077  26
   1  -3   6 16992.9 678.231  23
   1  -3   6 18184.0 685.601  21
   1  -3   6 16724.9 669.235  22
   1   3   6 15741.7 664.710  21
   1  -3   6 17386.5 669.299  10
   1  -3   6 17200.9 677.390  11
   1  -3   6 17290.2 667.394  15
   1   3   6 16931.7 673.754  14
   1  -3   7 2021.00 109.807   4
   1  -3   7 2061.37 111.174  33
   1  -3   7 2145.61 100.775  17
   1  -3   7 2113.49 104.503  18
   1  -3   7 1762.28 110.086   1
   1  -3   7 2093.08 117.685   2
   1  -3   7 2095.08 98.9042   3
   1   3   7 1588.69 100.684  32
   1  -3   7 1995.57 113.830  29
  -1  -3  -7 1760.89 115.063  28
   1  -3   7 1994.84 104.222  26
   1  -3   7 2137.40 119.493  23
   1  -3   7 1940.79 116.339  20
   1  -3   7 1799.31 101.575  22
   1  -3   7 1922.40 119.397  21
   1  -3   7 1963.40 116.743  11
   1  -3   7 2262.48 106.547  10
   1   3   7 1583.85 108.559  14
   1  -3   7 1982.89 101.220  15
   1  -3   7 2100.01 121.064  14
   1  -3   8 4862.61 226.894  34
   1  -3   8 4847.39 227.174  33
   1  -3   8 5098.76 215.253  17
   1  -3   8 4707.56 216.064  18
   1  -3   8 5901.06 239.446   2
   1  -3   8 5081.44 227.073   1
   1   3   8 5171.27 227.135   2
   1  -3   8 4841.83 213.285   3
   1  -3   8 4993.97 217.020  15
  -1  -3  -8 5218.12 229.302  28
   1  -3   8 5177.53 224.552  29
   1  -3   8 4915.02 220.297  26
   1   3   8 5046.90 234.105  23
   1  -3   8 5104.69 235.374  23
   1  -3   8 4833.75 217.264  22
   1  -3   8 5169.79 228.545  20
   1  -3   8 4991.61 218.450  10
   1  -3   8 5132.97 224.919   4
   1  -3   9 4608.53 206.318   4
   1  -3   9 4716.91 217.564  14
   1   3   9 4285.02 206.867  14
   1  -3   9 4393.33 199.444  26
   1  -3   9 4098.90 192.587  22
   1  -3   9 4510.84 207.779  20
   1  -3   9 4488.84 216.759  21
   1  -3   9 4469.86 192.070   3
   1   3   9 4121.15 203.670   2
   1  -3   9 3910.26 192.112  18
   1  -3   9 4394.25 196.528  10
   1  -3   9 4763.64 207.341  34
   1  -3  10 628.173 67.9043  26
   1  -3  10 574.219 84.2326  23
   1   3  10 408.308 77.9337  23
   1  -3  10 434.648 83.4338  21
   1  -3  10 427.839 52.7416  22
   1  -3  10 630.201 77.2987  20
   1   3  10 460.753 65.1950   3
   1  -3  10 656.406 56.8216   3
   1   3  10 325.451 60.9553   2
   1  -3  10 570.667 55.3630  17
   1  -3  10 595.605 70.8434  34
   1  -3  10 579.884 74.9688  33
   1  -3  10 541.140 56.6401  15
   1  -3  10 612.461 80.2703  14
   1   3  11 2322.17 133.052   3
   1  -3  11 2350.06 126.956  15
   1  -3  11 2384.42 150.949  14
   1  -3  11 2381.48 134.036  26
   1   3  11 2388.99 151.805  23
   1  -3  11 2135.88 121.451  22
   1  -3  11 2420.48 154.207  23
   1  -3  11 2573.90 147.142  20
   1  -3  11 2408.06 155.109  21
   1   3  11 2125.33 135.426   2
   1  -3  11 2522.19 124.616   3
   1  -3  11 2407.22 123.543  17
   1   3  11 2365.97 144.253  13
   1  -3  11 2506.70 139.663  34
   1  -3  11 2332.57 141.389  33
   1  -3  12 2528.22 140.727  34
   1  -3  12 2316.96 144.761  33
   1  -3  12 2259.39 123.596  17
   1  -3  12 2424.88 124.864   3
   1  -3  12 2490.64 157.319  14
   1  -3  12 2347.04 127.776  15
   1  -3  12 2112.83 132.959  26
   1  -3  12 2337.05 153.472  23
   1   3  12 2422.01 156.081  23
   1  -3  12 2438.21 152.812  21
   1   3  12 2131.38 136.890  31
   1   3  12 2465.50 149.281  13
   1   3  12 2115.64 131.042   3
   1  -3  13 2163.77 124.142  15
   1  -3  13 2155.70 154.550  14
   1  -3  13 2279.51 136.686  26
   1   3  13 2112.54 150.390  23
   1  -3  13 2391.78 155.203  23
   1  -3  13 2363.40 151.391  21
   1   3  13 2055.87 131.873  31
   1   3  13 2168.23 160.560  33
   1  -3  13 2172.11 141.682  33
   1  -3  13 2566.92 140.209  34
   1  -3  13 2093.20 122.762   3
   1   3  13 1982.68 127.935   3
   1   3  14 2429.33 159.224  23
   1  -3  14 2530.11 157.561  23
   1   3  14 2222.76 138.455  31
   1   3  14 2236.46 133.558   3
   1  -3  14 2556.12 149.861  33
   1   3  14 2318.70 164.970  33
   1  -3  14 2243.60 127.107  15
   1   3  14 2403.19 145.390  13
   1  -3  15 2032.84 130.306  23
   1   3  15 1762.07 128.181  23
   1   3  15 1446.00 114.735  13
   1   3  15 1761.50 121.437  15
   1   3  15 1550.80 108.837  31
   1   3  15 1743.24 108.802   3
   1  -3  15 1516.57 112.350  33
   1   3  15 1675.95 130.772  33
   1  -3  16 110.479 64.2011  23
   1   3  16 23.6173 56.5986  23
   1   3  16 75.6843 46.5546   3
   1   3  16 98.8809 55.1112  13
   1   3  16 116.194 67.5330  33
   1  -3  16 91.3052 50.7252  33
   1   3  16 25.2361 53.6653  15
   1   3  17 90.0548 60.0326  33
   1   3  17 30.7193 44.9532  15
   1   3  17 41.3454 38.4842   3
   1  -3  17 43.8480 40.8588  33
   1   3  18 1184.90 78.9294  33
   1   3  18 1001.45 68.0701  15
  -1   4  18 68.7574 41.1322  33
  -1   4  18 38.1866 38.1895  15
  -1   4  17-43.9586 57.1820  33
  -1   4  17 143.361 47.7973  13
  -1   4  17 72.2997 52.0106  15
  -1   4  17 72.4308 40.4767   3
  -1   4  16 61.9981 46.6062   3
  -1   4  16 56.8534 55.4031  13
  -1   4  16 83.9237 62.2503  33
  -1   4  16 13.0470 49.2926  31
  -1  -4  16-5.99324 45.6503  33
  -1   4  16-95.6174 63.0369  15
  -1   4  15 363.840 63.5546   3
  -1   4  15 234.051 74.5364  15
  -1   4  15 207.588 59.7459  31
  -1   4  15 453.666 83.5700  33
  -1   4  15 373.642 74.6050  13
  -1  -4  15 268.273 63.0969  33
  -1   4  14 1071.18 106.442  13
  -1  -4  14 1369.96 113.239  23
  -1   4  14 1207.91 108.431  23
  -1  -4  14 1433.13 105.133  34
  -1   4  14 1234.89 120.875  33
  -1  -4  14 1159.88 99.4281  33
  -1  -4  14 1167.69 83.7313  15
  -1   4  14 1138.70 95.4241   3
  -1   4  14 1131.41 99.1893  31
  -1  -4  13 4997.90 228.682  15
  -1  -4  13 4855.52 237.716  26
  -1  -4  13 4702.20 227.569  22
  -1   4  13 5199.00 253.818  23
  -1  -4  13 5427.78 257.567  23
  -1   4  13 4846.98 260.098  33
  -1  -4  13 5573.05 248.246  34
  -1  -4  13 5353.50 247.113  33
  -1  -4  13 4953.93 228.136  17
  -1   4  13 4710.12 244.595  31
  -1   4  13 4942.12 237.281   3
  -1   4  12 4336.33 217.968   3
  -1  -4  12 4773.86 220.029  26
  -1  -4  12 4976.40 238.706  23
  -1  -4  12 4308.52 210.545  22
  -1   4  12 4453.68 231.076  23
  -1  -4  12 4968.96 240.264  21
  -1  -4  12 4571.32 210.217  15
  -1  -4  12 4582.17 209.616  17
  -1   4  12 4227.81 228.472  13
  -1  -4  12 4485.76 225.285  33
  -1  -4  12 4805.84 228.490  34
  -1   4  12 4068.30 238.008  33
  -1  -4  11 1697.91 120.605  14
  -1  -4  11 1500.00 94.3425  15
  -1  -4  11 1638.17 107.991  29
  -1  -4  11 1558.61 103.854  26
  -1  -4  11 1519.57 119.284  23
  -1   4  11 1632.08 117.880  23
  -1  -4  11 1388.44 96.7891  22
  -1  -4  11 1572.01 120.531  21
  -1  -4  11 1400.76 93.9991  17
  -1  -4  11 1699.57 117.763  34
  -1  -4  11 1671.21 112.107  33
  -1   4  11 1460.09 105.985   3
  -1  -4  10 411.381 66.1887  33
  -1  -4  10 341.814 70.9819  34
  -1  -4  10 365.686 51.3154  17
  -1  -4  10 472.885 54.9794  18
  -1  -4  10 433.145 69.9174   1
  -1  -4  10 411.159 50.1149   3
  -1  -4  10 360.009 60.2453  29
  -1  -4  10 295.425 57.8350  26
  -1  -4  10 353.492 71.6049  23
  -1   4  10 274.186 66.6591  23
  -1  -4  10 411.786 59.7748  10
  -1  -4  10 363.856 53.9479  22
  -1  -4  10 377.698 63.1202  20
  -1  -4  10 397.352 70.5177  21
  -1  -4  10 478.613 69.3965   4
  -1  -4  10 343.675 49.7606  15
  -1  -4  10 395.946 68.2677  14
  -1  -4   9 6553.90 304.575  14
  -1  -4   9 6971.77 302.157  29
  -1  -4   9 6766.14 294.642  26
  -1  -4   9 7001.03 299.939  25
  -1  -4   9 6958.04 295.644  10
  -1  -4   9 6285.75 299.003  20
  -1  -4   9 7228.03 312.696  21
  -1  -4   9 6947.57 295.524  22
  -1  -4   9 7293.12 288.824   3
  -1  -4   9 6905.53 301.790   1
  -1  -4   9 7189.50 305.400   4
  -1  -4   9 7156.27 292.704  17
  -1  -4   9 6491.52 291.047  18
  -1  -4   8 1603.85 100.892   4
  -1  -4   8 1706.97 98.5554  33
  -1  -4   8 1708.89 89.1274  17
  -1  -4   8 1666.09 91.3102  18
  -1  -4   8 1551.51 101.015   1
  -1  -4   8 1580.57 86.6195   3
  -1   4   8 1241.86 91.8808  32
   1  -4  -8 1612.55 103.204  28
  -1  -4   8 1713.27 94.5777  26
  -1   4   8 1309.12 97.0247  23
  -1  -4   8 1672.16 102.621  23
  -1  -4   8 1539.15 99.5084  20
  -1  -4   8 1672.12 93.8802  10
  -1  -4   8 1524.35 87.3174  15
  -1  -4   7 5180.47 230.471   4
  -1  -4   7 5215.14 224.507  33
  -1  -4   7 5243.44 222.045  18
  -1  -4   7 5354.08 219.564  17
  -1  -4   7 5169.91 227.725   1
  -1  -4   7 5165.99 232.479  30
  -1   4   7 4706.53 224.530  32
  -1  -4   7 5041.20 228.007  29
   1  -4  -7 4873.37 231.059  28
  -1  -4   7 4991.04 228.003  25
  -1  -4   7 5292.79 221.906  26
  -1   4   7 4636.38 225.398  23
  -1  -4   7 4932.27 226.905  23
  -1  -4   7 5189.90 235.464  21
  -1  -4   7 5220.21 224.035  22
  -1  -4   7 5267.33 226.892  20
  -1  -4   7 5483.70 223.514  10
  -1  -4   7 4964.63 228.830  14
  -1  -4   7 5104.89 217.228  15
  -1  -4   6 10443.7 430.626   4
  -1  -4   6 11290.6 427.545  33
  -1  -4   6 11401.0 424.867  17
  -1  -4   6 11002.4 426.488  18
  -1  -4   6 10119.4 428.983   1
  -1   4   6 9149.91 429.021  32
  -1  -4   6 10644.5 434.618  30
  -1  -4   6 10266.5 433.042  29
   1  -4  -6 9649.72 433.909  28
  -1  -4   6 10299.8 431.410  25
  -1  -4   6 11040.7 425.194  26
  -1   4   6 9754.27 427.782  23
  -1  -4   6 10322.7 428.242  23
  -1  -4   6 10884.7 437.148  21
  -1  -4   6 10896.3 429.756  22
  -1  -4   6 10466.7 428.614  20
  -1  -4   6 10948.8 434.481  11
  -1  -4   6 11148.5 425.604  10
  -1  -4   6 10697.0 420.732  15
  -1  -4   6 10675.9 431.546  14
  -1  -4   5 620.675 52.8693  33
  -1  -4   5 755.647 56.2623  17
  -1   4   5 542.117 47.6411   1
  -1  -4   5 666.580 63.4086   1
   1  -4  -5 592.587 77.2761  28
  -1  -4   5 508.991 70.4114  29
  -1  -4   5 627.320 70.8708  25
  -1  -4   5 577.667 56.0742  23
  -1   4   5 578.988 57.4150  23
  -1  -4   5 636.317 62.9400  22
  -1  -4   5 700.225 71.5372  21
  -1  -4   5 626.885 66.9995  30
  -1   4   5 430.375 65.9517  32
  -1  -4   5 735.812 55.7420  10
  -1  -4   5 671.332 62.1988  11
  -1  -4   5 784.136 65.2826  14
  -1  -4   5 645.669 47.9175  15
  -1  -4   4 14349.4 570.873  33
  -1  -4   4 14043.6 578.935  30
   1   4  -4 14520.6 570.810  32
  -1   4   4 13780.0 581.154  32
  -1  -4   4 14650.1 581.667  29
   1  -4  -4 13802.7 582.530  28
  -1  -4   4 14539.3 580.129  25
  -1  -4   4 14392.4 572.051  23
  -1   4   4 13454.3 570.832  23
  -1  -4   4 14666.7 576.541  22
  -1  -4   4 15125.9 580.070  21
  -1  -4   4 15609.0 573.735  17
  -1  -4   4 15929.6 574.648  12
  -1  -4   4 15122.7 575.572  14
  -1  -4   4 15285.1 570.061  15
  -1  -4   3 7665.55 302.987   6
   1  -4  -3 7106.79 305.771  28
  -1  -4   3 7217.36 302.301  25
  -1   4   3 6887.50 291.687  23
  -1  -4   3 7204.01 293.460  23
  -1  -4   3 7115.59 298.806  22
  -1  -4   3 7458.38 300.541  21
  -1  -4   3 7359.63 301.962  30
  -1   4   3 7410.10 306.996  32
  -1  -4   3 7646.79 298.499   1
  -1  -4   3 7652.25 296.428  14
  -1  -4   3 7906.91 296.396  12
  -1  -4   3 8361.91 303.378  11
  -1  -4   2 20875.4 789.771   6
  -1  -4   2 21151.0 791.820  25
  -1  -4   2 21225.1 788.938  22
  -1  -4   2 20413.4 786.658  21
   1  -4  -2 18884.1 781.665  29
  -1  -4   2 20206.0 786.830  28
   1  -4  -2 20497.9 795.185  28
  -1   4   2 21742.5 797.197  32
  -1  -4   2 20718.7 789.042  30
  -1  -4   2 19259.5 781.571  14
  -1  -4   2 22058.5 789.155  11
  -1  -4   1 64524.9 2389.19  22
  -1  -4   1 58297.7 2383.50  21
  -1  -4   1 65941.0 2391.26  25
   1  -4  -1 60982.9 2386.81  29
   1  -4  -1 63890.4 2394.17  28
  -1  -4   1 64885.5 2391.18  28
  -1  -4   1 64279.0 2387.87  30
  -1   4   1 67712.6 2397.85  32
   1  -4  -1 60270.7 2382.94   6
   1  -4   0 36869.3 1430.56   6
   1  -4   0 34090.0 1427.18  21
  -1  -4   0 37189.2 1432.87  25
   1  -4   0 37845.5 1437.19  28
   1  -4   0 37167.9 1434.56  29
  -1  -4   0 36715.7 1437.37  28
  -1  -4   0 36450.3 1428.59  30
  -1   4   0 41370.1 1442.04  32
   1   4   0 41627.0 1429.10   1
   1  -4   1 28374.0 1114.70  21
   1   4   1 28257.0 1107.03   1
   1  -4   1 29980.7 1117.13   6
  -1   4  -1 32740.2 1123.88  32
   1  -4   1 28930.8 1119.93  29
  -1  -4  -1 29561.5 1123.25  28
   1  -4   2 8950.29 347.186  22
   1  -4   2 8199.44 338.438  23
   1  -4   2 8998.11 347.929  21
   1  -4   2 8979.85 348.304   6
  -1   4  -2 8952.97 348.313  32
  -1  -4  -2 8753.98 354.021  28
   1  -4   2 8928.58 351.641  29
   1  -4   3 521.973 56.8840  22
   1  -4   3 947.980 52.9935  23
   1  -4   3 1037.58 65.7981  21
   1  -4   3 662.271 47.3830  33
   1  -4   3 1213.87 41.7213   7
  -1   4  -3 946.405 56.0957  32
   1  -4   3 445.521 63.7369  29
   1  -4   4 88388.3 3395.60  33
   1   4   4 82340.2 3386.43   1
  -1   4  -4 88808.6 3393.11  32
  -1  -4  -4 93335.9 3410.99  28
   1  -4   4 95677.2 3407.31  29
   1  -4   4 96023.0 3406.92  25
   1  -4   4 90607.9 3399.68  23
   1  -4   4 92175.6 3401.51  22
   1  -4   4 99118.4 3409.94  21
   1  -4   4 93873.5 3394.84  15
   1  -4   4 89169.5 3398.43  10
   1  -4   5 677.528 73.7829  29
  -1  -4  -5 605.637 80.7061  28
   1  -4   5 547.608 67.9900  11
   1  -4   5 604.831 54.6751  10
   1  -4   5 648.577 60.6847  12
   1  -4   5 655.069 61.6970  23
   1  -4   5 685.170 62.6231  22
   1  -4   5 753.875 73.1325  21
   1  -4   5 701.497 56.2813  33
   1  -4   5 707.850 61.1850  18
   1  -4   5 771.961 56.7811  17
   1   4   5 755.193 72.4003  32
   1  -4   5 711.134 47.3430  15
   1   4   6 2998.84 150.452  32
   1  -4   6 3203.66 155.481  29
  -1  -4  -6 2969.85 159.726  28
   1  -4   6 3076.65 144.076  26
   1  -4   6 3016.66 149.100  23
   1  -4   6 3068.81 144.202  22
   1  -4   6 3159.90 160.014  21
   1  -4   6 2787.45 140.857  33
   1  -4   6 3278.80 140.458  17
   1  -4   6 3072.53 145.187  18
   1  -4   6 3083.49 142.940  10
   1  -4   6 2952.10 146.995  12
   1  -4   6 3051.15 153.583  11
   1  -4   6 3032.81 135.153  15
   1  -4   7 694.088 71.3497   4
   1   4   7 484.414 61.8185  32
   1  -4   7 683.045 72.1706  29
  -1  -4  -7 675.569 79.5063  28
   1  -4   7 960.143 65.6512  26
   1  -4   7 845.886 77.7988  11
   1  -4   7 953.697 67.0213  10
   1  -4   7 594.488 60.4221  22
   1  -4   7 729.540 73.7877  23
   1  -4   7 838.557 76.1092  20
   1  -4   7 719.580 78.5512  21
   1  -4   7 824.984 68.2118  18
   1  -4   7 667.293 57.8039  17
   1  -4   7 576.341 75.9407  14
   1  -4   7 629.668 53.0294  15
   1  -4   7 775.541 65.0160  33
   1  -4   8 6872.79 298.992  33
   1  -4   8 7477.20 292.419  17
   1   4   8 6311.35 295.311  32
  -1  -4  -8 6855.33 306.195  28
   1  -4   8 7314.33 297.937  10
   1   4   8 6671.54 307.055  23
   1  -4   8 6988.50 306.806  23
   1  -4   8 7119.86 290.276  15
   1  -4   8 7260.39 310.348  14
   1  -4   8 6935.10 302.915   4
   1  -4   9 6324.33 294.802  33
   1  -4   9 7119.00 301.701  34
   1  -4   9 6599.32 290.469  18
   1   4   9 6306.14 294.235   2
   1  -4   9 6550.15 304.733  14
   1  -4   9 7282.46 299.514  29
   1  -4   9 6977.65 294.227  26
   1  -4   9 6514.22 288.060  22
   1  -4   9 6910.26 305.489  23
   1  -4   9 6591.50 299.736  20
   1  -4   9 7568.19 313.452  21
   1  -4   9 7041.58 292.084  10
   1  -4   9 7015.05 301.126   4
   1  -4  10 12361.8 499.549   4
   1  -4  10 11355.0 481.886  15
   1  -4  10 11550.4 504.630  14
   1  -4  10 11874.1 492.534  26
   1   4  10 11620.5 505.851  23
   1  -4  10 12158.2 507.538  23
   1  -4  10 11600.5 485.771  22
   1  -4  10 13273.3 516.908  21
   1  -4  10 12079.1 500.729  20
   1   4  10 11784.8 495.756   2
   1  -4  10 12462.2 485.106  17
   1  -4  10 11442.3 487.380  18
   1  -4  10 11772.9 488.342  10
   1  -4  10 11712.2 495.679  33
   1  -4  10 12930.6 502.165  34
   1  -4  11 4705.27 234.666  14
   1  -4  11 4284.04 207.265  15
   1  -4  11 4589.77 219.663  26
   1   4  11 4624.93 232.641  13
   1   4  11 4814.98 237.839  23
   1  -4  11 4889.53 237.052  23
   1  -4  11 4376.08 208.886  22
   1  -4  11 5217.09 244.837  21
   1  -4  11 4644.75 227.975  20
   1  -4  11 4750.36 209.618  17
   1   4  11 4534.34 219.613   3
   1  -4  11 4678.58 225.444  33
   1  -4  11 4734.53 227.268  34
   1  -4  12 370.720 75.0943  14
   1  -4  12 404.732 54.4100  15
   1  -4  12 308.777 67.6835  26
   1   4  12 323.658 82.6014  23
   1  -4  12 356.853 81.6798  23
   1  -4  12 435.754 89.9159  21
   1   4  12 346.743 69.5166  31
   1   4  12 356.789 74.9586  13
   1  -4  12 445.115 73.5292  34
   1  -4  12 413.058 72.0585  33
   1  -4  13 419.658 73.0476  26
   1   4  13 429.964 83.3858  23
   1  -4  13 459.234 85.7370  23
   1  -4  13 495.374 86.4067  21
   1   4  13 403.384 69.8908   3
   1  -4  13 430.835 54.9644  15
   1  -4  13 585.767 89.5301  14
   1   4  13 557.028 99.8192  33
   1   4  13 400.175 70.0276  31
   1  -4  13 483.716 78.3048  34
   1  -4  13 459.557 72.2896  33
   1   4  14 1403.28 117.770  23
   1  -4  14 1560.61 120.485  23
   1   4  14 1465.31 108.329  31
   1   4  14 1523.63 104.399   3
   1   4  14 1685.33 132.277  33
   1  -4  14 1378.25 106.772  33
   1   4  14 1506.58 116.474  13
   1   4  15 233.040 65.6767  13
   1   4  15 298.896 60.0862   3
   1   4  16 437.085 65.5916  23
   1   4  16 375.053 77.8310  33
   1   4  16 351.729 56.3014  31
   1   4  16 390.893 66.4612  15
   1   4  16 406.232 55.6451   3
   1   4  16 448.124 64.7062  13
   1  -4  16 449.298 53.7848  33
   1   4  17 75.9547 54.4941  33
   1   4  17 2.68060 43.8045  15
   1   4  17 15.7099 40.2010  13
   1   4  17-8.15391 35.5357   3
   1   4  18 235.782 44.4911  33
   1   4  18 226.502 38.7226  15
  -1   5  18 7.05717 33.7733  33
  -1   5  18-3.82581 33.6453  15
  -1   5  17 821.952 73.1340  15
  -1   5  17 862.476 70.1370  13
  -1   5  17 805.559 62.1510   3
  -1   5  17 749.253 72.7087  33
  -1   5  16 470.796 63.9363  31
  -1   5  16 627.578 78.0905  33
  -1   5  16 525.174 75.1850  15
  -1   5  16 499.439 68.8023  13
  -1   5  16 501.420 62.7684   3
  -1  -5  15 3652.08 175.425  33
  -1   5  15 3630.03 189.136  13
  -1   5  15 3395.57 176.622   3
  -1   5  14 2108.64 130.576   3
  -1  -5  14 2106.95 131.931  34
  -1  -5  14 1892.94 122.085  33
  -1   5  14 1914.88 144.444  33
  -1   5  14 2132.55 143.331  13
  -1   5  14 1841.45 130.113  31
  -1  -5  13 21771.2 894.949  26
  -1  -5  13 22101.9 889.170  22
  -1  -5  13 23716.3 911.319  23
  -1   5  13 22080.4 898.679   3
  -1  -5  13 22396.3 896.560  33
  -1  -5  13 24387.4 907.163  34
  -1   5  13 21771.1 917.257  33
  -1   5  13 21520.3 904.872  31
  -1   5  13 22117.9 912.020  13
  -1  -5  12 715.699 62.4501  15
  -1  -5  12 588.700 74.1421  26
  -1  -5  12 645.871 84.9931  23
  -1  -5  12 525.483 67.0962  22
  -1  -5  12 604.268 72.7055  33
  -1  -5  12 689.618 85.8725  34
  -1   5  12 641.936 86.7964  13
  -1   5  12 553.278 94.4530  33
  -1  -5  11 2062.64 134.670  29
  -1  -5  11 2100.43 126.786  26
  -1  -5  11 1784.35 119.051  22
  -1  -5  11 2102.89 138.147  23
  -1  -5  11 2236.83 148.366  21
  -1  -5  11 2278.11 135.044  20
  -1  -5  11 2083.59 125.763  33
  -1  -5  11 2273.32 142.843  34
  -1  -5  11 2308.01 126.269  18
  -1  -5  11 2298.06 128.538  10
  -1  -5  11 2096.27 138.116  14
  -1  -5  11 1927.31 113.662  15
  -1  -5  10 7499.10 312.514  15
  -1  -5  10 7430.46 330.776  14
  -1  -5  10 7789.91 330.353  29
  -1  -5  10 7198.00 320.290  26
  -1  -5  10 7210.18 329.911  23
  -1  -5  10 7351.51 319.357  22
  -1  -5  10 7611.96 339.202  21
  -1  -5  10 7159.01 325.398  20
  -1  -5  10 7621.25 323.310  33
  -1  -5  10 7346.26 330.671  34
  -1  -5  10 7086.58 317.156  18
  -1  -5  10 7830.83 317.100  17
  -1  -5  10 7372.35 321.503  10
  -1  -5  10 7461.08 331.689   4
  -1  -5   9 3959.00 184.674  15
  -1  -5   9 4091.14 202.843  14
   1  -5  -9 4022.97 205.935  28
  -1  -5   9 4262.77 203.427  29
  -1  -5   9 4195.48 195.021  26
  -1  -5   9 4538.01 198.806  10
  -1  -5   9 3986.08 194.266  22
  -1  -5   9 4262.44 203.165  23
  -1  -5   9 4122.33 199.695  20
  -1  -5   9 4470.49 214.112  21
  -1  -5   9 4356.85 191.154  17
  -1  -5   9 4230.91 193.095  18
  -1  -5   9 4008.62 200.580   4
  -1  -5   9 4064.02 192.973  33
  -1  -5   8 6738.32 280.011  18
  -1   5   8 5879.25 281.924  32
  -1  -5   8 6969.52 290.193  29
  -1  -5   8 6815.43 281.725  10
  -1  -5   8 6431.30 279.377  22
  -1  -5   8 6272.98 283.268  23
  -1  -5   8 6994.17 296.194  21
  -1  -5   8 6393.73 285.810   4
  -1  -5   8 6106.44 284.108  14
  -1   5   7 156.457 55.2139  32
   1  -5  -7 171.920 59.4300  28
  -1  -5   7 196.404 43.8396  26
  -1  -5   7 196.496 47.3133  23
  -1  -5   7 169.482 46.8631  20
  -1  -5   7 194.990 56.2630  21
  -1  -5   7 284.975 43.3380  33
  -1  -5   7 205.328 45.6738  10
  -1  -5   7 200.850 51.1063   4
  -1  -5   7 181.496 49.2986  14
  -1  -5   7 236.145 38.0274  15
  -1  -5   6 862.555 74.1315   4
  -1  -5   6 771.278 81.6644  29
   1  -5  -6 723.729 82.8953  28
  -1  -5   6 900.976 79.8856  25
  -1  -5   6 954.076 73.4098  22
  -1  -5   6 866.830 66.4217  23
  -1  -5   6 978.573 81.5998  21
  -1  -5   6 911.172 75.6782  30
  -1   5   6 606.146 76.1618  32
  -1  -5   6 888.337 61.8802  33
  -1  -5   6 915.938 76.2577  11
  -1  -5   6 1032.16 71.3045  10
  -1  -5   6 942.983 70.9096  14
   1  -5  -5 41396.8 1644.48  28
  -1  -5   5 43325.2 1642.30  29
  -1  -5   5 42269.8 1639.97  25
  -1  -5   5 43542.3 1636.17  22
  -1  -5   5 40592.1 1629.29  23
  -1  -5   5 43839.3 1640.87  21
  -1  -5   5 42151.9 1639.00  30
  -1   5   5 39039.2 1641.27  32
  -1  -5   5 41149.1 1628.09  33
  -1  -5   5 41313.9 1632.75  14
  -1  -5   5 46588.3 1634.88  10
  -1  -5   5 44476.8 1640.19  11
  -1  -5   4 49223.8 1894.40   6
  -1  -5   4 48566.3 1893.02  25
  -1  -5   4 49684.9 1889.81  22
  -1  -5   4 49958.5 1891.80  21
  -1  -5   4 49532.7 1895.71  29
   1  -5  -4 47681.4 1897.57  28
  -1  -5   4 50471.5 1892.60  30
  -1   5   4 50020.4 1899.02  32
   1   5  -4 49572.3 1886.94  32
  -1  -5   4 47095.0 1884.05  14
  -1  -5   4 51041.7 1886.44  10
  -1  -5   4 47514.3 1884.82  12
  -1  -5   3 4344.78 198.022  25
  -1  -5   3 4472.45 192.721  22
  -1  -5   3 4457.40 190.774  21
  -1  -5   3 4436.16 201.017  29
   1  -5  -3 4107.24 203.739  28
  -1  -5   3 4353.42 193.219  30
  -1   5   3 4452.22 206.176  32
   1   5  -3 5074.18 199.609  32
  -1  -5   3 4088.96 181.950  14
  -1  -5   3 4760.63 194.595  11
  -1  -5   3 4617.95 186.216  12
   1  -5  -2 15792.4 627.417   6
  -1  -5   2 17547.4 641.350   6
  -1  -5   2 17730.7 642.758  25
  -1  -5   2 17641.2 639.219  22
  -1  -5   2 15953.1 633.368  21
  -1  -5   2 17026.1 638.222  30
  -1   5   2 19154.8 653.958  32
  -1  -5   2 14158.3 625.667  14
  -1  -5   2 17863.8 639.423  28
   1  -5  -2 17096.9 647.708  28
   1  -5  -2 15760.9 631.175  29
  -1  -5   2 18331.8 639.719  11
  -1  -5   1 36237.9 1343.35  25
   1  -5  -1 33299.9 1338.13  29
  -1  -5   1 35975.2 1344.44  28
   1  -5  -1 36657.3 1349.08  28
  -1  -5   1 34546.7 1337.45  30
  -1   5   1 39376.0 1354.41  32
   1  -5  -1 33200.6 1333.77   6
  -1  -5   1 34019.8 1340.34   6
   1  -5   0 29908.2 1083.56  28
  -1  -5   0 29691.9 1084.37  28
   1  -5   0 28931.8 1078.86  29
  -1   5   0 34268.7 1092.65  32
   1  -5   0 24650.8 1067.06  21
   1  -5   0 29399.9 1074.53   6
  -1  -5  -1 19220.7 759.289  28
   1  -5   1 19393.0 755.252  29
   1  -5   1 17697.2 745.947  21
   1  -5   1 20167.3 751.580   6
   1  -5   2 1104.48 77.1292  29
  -1  -5  -2 1116.64 86.8998  28
  -1   5  -2 1039.12 71.6362  32
   1  -5   2 1183.71 70.2172   6
   1  -5   2 1063.61 65.4626  21
   1  -5   3 21536.2 887.926  23
   1  -5   3 22917.3 898.380  22
   1  -5   3 24098.4 901.624  21
  -1  -5  -3 22803.4 908.818  28
   1  -5   3 23518.2 904.868  29
  -1   5  -3 25364.8 899.698  32
   1  -5   3 23212.3 884.481   7
   1  -5   4 7232.14 283.527  11
   1  -5   4 6162.61 270.840  12
   1  -5   4 6797.35 271.460  10
   1  -5   4 6799.09 280.236  21
   1  -5   4 6089.99 265.741  23
   1  -5   4 7047.75 275.717  22
  -1   5  -4 6067.07 265.813  32
   1   5   4 6966.14 289.321  32
   1  -5   4 7161.55 284.200  29
  -1  -5  -4 6718.27 289.223  28
   1  -5   4 6526.87 263.568  33
   1  -5   5 7011.34 281.762  11
   1  -5   5 6677.51 273.286  12
   1  -5   5 6350.67 271.978  22
   1  -5   5 6272.49 268.027  23
   1  -5   5 6351.63 279.984  21
   1   5   5 6368.42 283.271  32
   1  -5   5 5935.13 261.650  33
   1  -5   5 6378.36 280.121  29
  -1  -5  -5 6058.46 285.181  28
   1  -5   6 41501.0 1568.81  29
  -1  -5  -6 40225.2 1572.61  28
   1  -5   6 41314.7 1569.32  11
   1  -5   6 42345.3 1560.79  10
   1  -5   6 40694.7 1562.55  12
   1  -5   6 40039.9 1559.82  22
   1  -5   6 38735.9 1560.19  23
   1  -5   6 40613.4 1571.17  21
   1  -5   6 40727.9 1566.59  14
   1  -5   6 42814.4 1563.65  18
   1  -5   6 38311.3 1553.34  33
   1   5   6 38261.4 1568.44  32
   1   5   7 6792.66 310.607  32
   1  -5   7 7189.51 312.000   4
   1  -5   7 7676.87 306.301  10
   1  -5   7 7632.64 317.331  11
   1  -5   7 6952.87 307.264  23
   1  -5   7 6993.04 299.285  33
   1  -5   7 7372.51 295.647  15
   1  -5   8 43.4642 49.5998  14
  -1  -5  -8 35.5503 55.6377  28
   1  -5   8-3.06878 45.3354  29
   1  -5   8-10.3431 39.3132  26
   1  -5   8 6.80360 54.2314  11
   1  -5   8 24.1919 47.3277  20
   1  -5   8 36.0391 38.0959  22
   1  -5   8 3.78733 55.2363  21
   1  -5   8 62.2269 46.9483  10
   1  -5   8 18.1644 42.9146  18
   1  -5   8-18.2049 52.8912  34
   1  -5   8-6.30696 47.8470   4
   1  -5   9 26.4102 30.2047  15
   1  -5   9 62.7553 55.4801  14
   1  -5   9 100.941 54.9232  29
  -1  -5  -9 34.3371 60.6320  28
   1  -5   9 66.7230 44.8441  26
   1  -5   9 60.2213 53.7828  23
   1  -5   9 44.0234 42.8710  22
   1  -5   9 3.35751 52.0870  20
   1  -5   9 132.041 64.5244  21
   1  -5   9 74.2969 45.6803  10
   1  -5   9 81.1798 44.6701  18
   1  -5   9 37.9035 55.9522  34
   1  -5   9 59.1376 39.7599  33
   1  -5   9 34.4006 48.4429   4
   1  -5  10 914.051 67.0126  15
   1  -5  10 902.275 94.4185  14
   1  -5  10 986.861 88.0786  29
  -1  -5 -10 908.834 93.2389  28
   1  -5  10 932.214 81.1945  26
   1  -5  10 829.598 72.6791  22
   1  -5  10 942.084 88.7367  23
   1  -5  10 909.502 96.7981  21
   1  -5  10 1006.00 90.5010  20
   1  -5  10 870.043 87.3427   4
   1  -5  10 942.850 77.9873  18
   1  -5  10 866.232 75.3534  33
   1  -5  10 973.815 91.3557  34
   1  -5  10 980.401 80.2313  10
   1  -5  11 6345.70 303.593  26
   1  -5  11 7112.67 318.976  23
   1  -5  11 6463.59 296.607  22
   1  -5  11 7643.19 331.141  21
   1  -5  11 6993.37 313.899  20
   1  -5  11 6706.57 317.093  14
   1  -5  11 6718.47 291.355  15
   1  -5  11 7427.47 316.637   4
   1  -5  11 7356.95 315.420  34
   1  -5  11 6559.71 301.886  33
   1  -5  11 7130.06 304.256  10
   1  -5  12 4644.12 233.672  23
   1  -5  12 4704.24 242.167  21
   1  -5  12 4809.57 237.532  14
   1  -5  12 4533.76 206.138  15
   1  -5  12 4880.86 230.612  34
   1  -5  12 4525.67 217.784  33
   1  -5  12 4229.51 218.860  26
   1  -5  13 6958.84 299.972  23
   1   5  13 5477.74 286.327  31
   1   5  13 5792.56 282.521   3
   1  -5  13 7306.94 296.167  34
   1  -5  13 6106.45 280.080  33
   1   5  13 5916.93 305.061  33
   1  -5  13 6727.96 288.272  26
   1   5  13 5837.28 296.117  13
   1  -5  14 8322.77 361.817  23
   1  -5  14 8119.92 346.409  33
   1   5  14 7893.01 371.242  33
   1  -5  14 8983.65 356.475  26
   1   5  14 7640.92 348.627   3
   1   5  14 7478.19 353.926  31
   1   5  14 8036.99 363.209  13
   1   5  15 943.164 88.7683  13
   1   5  15 718.840 73.9398   3
   1   5  15 981.576 82.3914  31
   1   5  15 881.961 98.2567  33
   1   5  16 372.528 64.6012  15
   1   5  16 415.525 70.6603  33
   1   5  16 424.184 55.8906  31
   1   5  16 386.049 52.5116   3
   1   5  16 418.015 63.9848  13
   1   5  17 796.612 68.7461  33
   1   5  17 602.373 61.7671  15
   1   5  18 255.312 38.0664  33
   1   5  18 265.054 34.8010  15
  -1   6  18 1025.91 62.4094  15
  -1   6  17 222.717 49.9240  15
  -1   6  17 183.527 42.9871  33
  -1   6  17 220.633 41.7807  31
  -1   6  16 1638.03 99.8729   3
  -1   6  16 1892.27 115.539  15
  -1   6  16 1617.50 106.477  13
  -1   6  16 1826.15 110.173  33
  -1   6  16 1697.42 103.896  31
  -1   6  15 1098.10 96.9755  33
  -1   6  15 950.285 86.1716  31
  -1   6  15 1044.36 83.0876   3
  -1   6  15 1070.83 94.0566  13
  -1  -6  14 5551.61 250.780  34
  -1   6  14 5587.06 262.846  13
  -1   6  14 4924.44 251.423  31
  -1   6  14 5164.91 246.941   3
  -1  -6  13 381.416 66.6021  26
  -1   6  13 401.301 75.0134   3
  -1  -6  13 531.529 77.2660  34
  -1   6  13 337.964 87.7765  13
  -1   6  13 485.869 89.5548  33
  -1   6  12 1468.53 128.247  33
  -1  -6  12 1624.85 102.730  33
  -1  -6  12 1829.07 122.404  34
  -1   6  12 1701.62 117.843   3
  -1  -6  12 1423.79 105.583  26
  -1  -6  11 3850.92 191.501  26
  -1  -6  11 3502.12 185.626  22
  -1  -6  11 3756.37 194.080  20
  -1  -6  11 3749.88 183.642  33
  -1  -6  11 3921.42 202.510  34
  -1  -6  11 3915.22 188.163  18
  -1  -6  11 3977.57 189.937  10
  -1  -6  11 3777.43 198.656  29
  -1  -6  10 9428.48 404.015  14
  -1  -6  10 9623.24 406.696  29
  -1  -6  10 9199.00 395.398  26
  -1  -6  10 8937.95 393.441  22
  -1  -6  10 9156.21 399.522  20
  -1  -6  10 9799.12 415.048  21
  -1  -6  10 9070.53 404.904  34
  -1  -6  10 8518.00 387.497  33
  -1  -6  10 9752.33 396.316  18
  -1  -6  10 10145.8 400.601  10
  -1  -6  10 9533.75 406.475   4
  -1  -6   9 6571.05 292.550   4
  -1   6   9 5466.79 283.870  32
  -1  -6   9 6738.56 293.824  29
  -1  -6   9 6221.29 280.074  26
  -1  -6   9 6365.64 281.570  22
  -1  -6   9 7099.44 298.850  21
  -1  -6   9 6435.93 284.991  20
  -1  -6   9 6228.95 274.499  33
  -1  -6   9 6440.00 281.687  18
  -1  -6   9 7121.68 288.640  10
  -1  -6   9 6151.39 285.015  14
  -1   6   8 2060.24 126.495  32
   1  -6  -8 2282.98 135.583  28
  -1  -6   8 2029.81 125.803  29
  -1  -6   8 2108.45 115.083  26
  -1  -6   8 1938.14 114.083  22
  -1  -6   8 2168.91 129.492  21
  -1  -6   8 2027.36 117.869  20
  -1  -6   8 2028.97 108.953  33
  -1  -6   8 2300.04 119.979  18
  -1  -6   8 2132.21 119.227  10
  -1  -6   8 2069.95 125.951   4
  -1  -6   7 9918.47 401.066  22
  -1  -6   7 8514.35 396.911  20
  -1  -6   7 9690.92 407.177   4
  -1  -6   7 9942.45 401.901  18
  -1  -6   7 9891.06 409.782  29
   1  -6  -7 9730.30 414.680  28
  -1  -6   7 10266.7 401.500  10
  -1  -6   6 23050.7 927.800   4
  -1  -6   6 22715.7 927.262  21
  -1  -6   6 23943.2 929.044  11
  -1  -6   6 24095.2 922.333  10
  -1  -6   5 40514.4 1528.19  22
  -1  -6   5 38906.1 1529.39  21
  -1  -6   5 41016.0 1534.50  25
  -1   6   5 38438.7 1538.57  32
   1  -6  -5 39381.3 1539.39  28
  -1  -6   5 38768.2 1534.17  29
  -1  -6   5 40283.4 1531.79  11
  -1  -6   5 37519.3 1522.36  12
  -1  -6   5 40668.8 1525.48  10
  -1  -6   4 55856.2 2190.10  29
   1  -6  -4 56533.0 2194.97  28
  -1  -6   4 57692.7 2184.22  22
  -1  -6   4 54775.9 2182.22  21
  -1  -6   4 57180.0 2189.53  25
  -1   6   4 57193.2 2196.05  32
   1   6  -4 56165.8 2182.61  32
  -1  -6   4 56519.9 2188.44   6
  -1  -6   4 58963.5 2181.53  10
  -1  -6   4 56753.4 2185.86  11
  -1  -6   3 4190.15 189.587  21
  -1   6   3 4325.18 211.821  32
   1   6  -3 4973.79 205.212  32
  -1  -6   3 4592.91 196.623  22
  -1  -6   3 4570.83 199.622   6
  -1  -6   3 4228.81 203.421  29
   1  -6  -3 4346.41 209.295  28
   1  -6  -2 6003.20 275.967  28
  -1  -6   2 6009.32 270.300  29
  -1  -6   2 6483.79 265.711  11
  -1   6   2 6147.26 282.591  32
   1   6  -2 7029.91 279.890  32
   1  -6  -1 514.211 53.7712  29
  -1  -6   1 599.721 66.4625  28
  -1  -6   1 579.295 65.2072  29
   1  -6  -1 557.355 75.4633  28
  -1  -6   1 627.827 51.5749  11
   1   6  -1 571.031 81.4896  32
  -1   6   1 748.636 85.9440  32
   1   6   0 38199.6 1288.17  32
  -1   6   0 36461.5 1283.97  32
  -1  -6   0 32478.3 1274.95  28
   1  -6   0 32209.2 1268.57  29
   1  -6   0 31235.5 1263.01   6
  -1  -6   0 31457.9 1264.92   6
   1   6   1 251.527 79.4658  32
   1  -6   1 124.966 42.4044   6
  -1  -6  -1 265.483 70.0728  28
   1  -6   1 88.8214 53.1556  29
   1  -6   2 11089.9 465.503  29
  -1  -6  -2 11680.9 473.106  28
   1  -6   2 10655.4 455.660  21
  -1   6  -2 12644.4 470.682  32
   1   6   2 12869.9 481.799  32
   1  -6   3 30537.4 1219.50  21
   1  -6   3 31497.5 1224.73  11
  -1  -6  -3 30924.7 1231.67  28
   1  -6   3 31513.3 1226.38  29
   1   6   3 32274.0 1236.73  32
  -1   6  -3 32441.6 1223.43  32
   1  -6   4 1764.13 104.146  21
   1  -6   4 1968.68 111.405  11
   1  -6   4 1712.48 96.7404  12
   1  -6   4 2080.59 101.178  10
   1  -6   4 1984.95 112.553  29
  -1  -6  -4 1694.89 120.066  28
   1   6   4 1823.13 119.429  32
   1   6   5 14848.9 600.557  32
   1  -6   5 14490.4 591.124  21
   1  -6   5 15241.7 585.504  10
   1  -6   5 14879.6 592.563  11
   1  -6   5 13976.9 583.270  12
   1  -6   6 687.427 74.6969  21
   1  -6   6 884.920 75.6128  11
   1  -6   6 900.348 69.1731  12
   1  -6   6 911.126 72.7314  10
   1  -6   7 1118.71 89.6359   4
   1   6   7 1121.76 95.7972  32
   1  -6   7 1283.85 94.5186  29
  -1  -6  -7 1146.62 101.872  28
   1  -6   7 1307.16 85.4542  26
   1  -6   7 1064.23 80.2033  22
   1  -6   7 1335.22 97.1893  21
   1  -6   7 1362.68 87.9568  18
   1  -6   7 1361.16 96.2393  11
   1  -6   7 1455.69 88.5595  10
   1  -6   7 1165.73 87.6691  14
   1  -6   8 6840.48 304.697   4
   1  -6   8 6876.23 303.804  34
   1  -6   8 7299.81 302.063  18
   1   6   8 6285.94 304.496  32
  -1  -6  -8 6333.90 309.437  28
   1  -6   8 6952.88 305.847  29
   1  -6   8 7391.70 299.910  26
   1  -6   8 6528.38 293.966  22
   1  -6   8 6655.68 301.241  20
   1  -6   8 6890.22 312.412  21
   1  -6   8 7539.43 302.963  10
   1  -6   8 6525.95 301.913  14
   1   6   9 10.8469 52.2975  32
   1  -6   9 18.3698 55.6536  29
  -1  -6  -9 34.1888 64.0764  28
   1  -6   9 93.4726 50.6761  26
   1  -6   9 48.7170 55.8473   4
   1  -6   9 88.3462 61.4455  21
   1  -6   9 20.9038 49.5002  20
   1  -6   9 119.236 53.4953  10
   1  -6   9 3.14647 49.5462  18
   1  -6   9 29.8232 56.5831  14
   1  -6   9 36.3709 60.6714  34
  -1  -6 -10 118.986 71.0736  28
   1  -6  10 74.1367 53.4132  26
   1  -6  10 48.4236 56.7228   4
   1  -6  10 144.922 69.9905  21
   1  -6  10 41.3851 57.6135  20
   1  -6  10 50.2677 52.8254  10
   1  -6  10 94.9638 53.5008  18
   1  -6  10 92.8361 60.8207  14
   1  -6  10 88.0000 60.8449  34
   1  -6  11 562.040 73.0879  26
   1  -6  11 699.784 74.6970  10
   1  -6  11 578.337 78.3213  20
   1  -6  11 799.200 98.0851  21
   1  -6  11 638.917 73.8348  18
   1  -6  11 639.902 83.0062  14
   1  -6  11 623.692 83.7986  34
   1  -6  12 825.925 99.2022  21
   1  -6  12 759.505 85.9798  34
   1  -6  12 610.836 79.0491  26
   1   6  12 597.616 83.8144   3
   1   6  12 555.097 94.0914  13
   1   6  13 299.516 68.5498   3
   1   6  13 206.566 80.0953  33
   1   6  13 297.566 75.0074  31
   1  -6  13 270.829 68.7608  34
   1   6  13 396.946 83.8666  13
   1  -6  13 330.430 66.5510  26
   1   6  14 1420.24 101.529   3
   1   6  14 1578.81 119.388  13
   1   6  15 670.402 81.7142  33
   1   6  15 678.053 70.6193  31
   1   6  15 614.689 65.7885   3
   1   6  15 570.580 74.8561  13
   1   6  16 1571.14 93.6378  31
   1   6  16 1592.97 102.659  33
   1   6  16 1526.93 99.6970  13
   1   6  16 1586.82 103.711  15
   1   6  16 1592.04 92.2000   3
   1   6  17 2.03184 37.4511  33
   1   6  17-8.64527 37.6166  15
  -1   7  17 1664.20 91.8847  15
  -1   7  16 202.443 44.4671  31
  -1   7  16 253.277 46.2973  33
  -1   7  16 221.765 56.9334  15
  -1   7  16 278.949 50.6078  13
  -1   7  15 2477.45 141.707  13
  -1   7  15 2597.05 132.063   3
  -1   7  15 2452.86 136.632  31
  -1   7  15 2294.92 135.381  33
   1  -7 -15 2405.16 129.492  35
  -1  -7  14 5633.70 240.025  26
   1  -7 -14 4964.83 246.887   7
  -1   7  14 5049.77 244.542   3
  -1   7  14 5426.63 253.979  31
   1  -7 -14 5278.34 248.966  35
  -1   7  14 5117.65 253.429  33
  -1   7  14 5616.83 260.954  13
  -1   7  13 8482.11 378.437  13
  -1  -7  13 7804.41 352.358  26
  -1   7  13 8373.24 362.993   3
  -1  -7  13 9038.02 365.724  34
  -1   7  13 7684.73 370.179  33
  -1  -7  12 463.962 69.0053  10
  -1  -7  12 552.436 78.1130  34
  -1   7  12 468.126 86.5262  33
  -1  -7  12 388.451 64.1011  26
  -1  -7  11 7003.89 318.859  26
  -1  -7  11 7539.42 332.581  34
  -1  -7  11 7303.44 319.560  18
  -1  -7  11 6902.13 328.441  29
  -1  -7  11 7568.75 335.128   4
  -1  -7  10 538.655 80.5281  34
  -1  -7  10 538.807 68.8385  18
  -1  -7  10 496.268 69.0798  10
  -1  -7  10 497.844 79.0131  29
  -1  -7  10 480.160 67.0200  20
  -1  -7  10 539.053 66.4175  26
  -1  -7   9 3568.31 178.231  18
  -1  -7   9 3664.36 189.284  29
  -1  -7   9 3360.95 173.438  26
  -1  -7   9 3649.15 176.451  22
  -1   7   9 3143.38 184.317  32
  -1  -7   9 3837.03 183.337  10
  -1  -7   9 3381.25 185.181   4
  -1  -7   8 45.8088 44.0973  26
  -1  -7   8 31.9962 52.4201  18
  -1  -7   8 130.991 56.5087  10
  -1  -7   8 104.739 53.2267  22
  -1  -7   8 67.4699 57.7018  21
  -1   7   8 33.5248 62.5921  32
  -1  -7   8 33.5365 50.3610   4
  -1  -7   8 27.0272 62.8028  29
  -1  -7   7 135.735 45.9988  26
  -1  -7   7 127.469 49.3441  18
  -1  -7   7 135.270 53.4381  21
  -1  -7   7 53.5137 47.2970  22
  -1   7   7 12.1438 59.7475  32
  -1  -7   7 64.6808 55.1330   4
  -1  -7   7 103.098 51.5735  10
  -1  -7   7-3.60474 56.3895  29
   1  -7  -7 28.3541 65.5709  28
  -1  -7   6 4338.85 193.453  22
  -1  -7   6 3862.51 194.496  11
  -1  -7   6 4429.70 192.903  10
  -1  -7   6 4097.62 200.503  29
   1  -7  -6 3928.96 206.361  28
  -1   7   6 4076.26 208.086  32
  -1  -7   6 4047.47 196.671   4
  -1  -7   5 230.431 45.2318  21
   1  -7  -5 376.491 68.5143  28
  -1  -7   5 416.272 62.4582  29
  -1  -7   5 374.149 48.7773  10
  -1   7   5 234.947 67.0698  32
  -1  -7   5 395.309 53.0985  11
  -1  -7   4 11975.8 494.332  11
  -1  -7   4 12403.9 491.312  10
  -1  -7   3 2101.40 111.347  11
  -1  -7   3 2190.53 115.193   6
   1   7  -3 2361.93 124.618  32
  -1  -7   3 2006.12 119.429  29
  -1  -7   2 1893.09 99.1331  11
  -1  -7   2 1742.64 102.181   6
  -1   7   2 1970.50 122.819  32
  -1  -7   2 1783.81 109.283  29
  -1  -7   1 2619.83 131.864   6
  -1  -7   1 2627.80 137.247  29
  -1   7   1 3057.29 157.208  32
   1   7  -1 3142.06 156.343  32
  -1  -7   0 1802.22 109.044  28
   1  -7   0 1546.13 93.9342  29
  -1  -7   0 1728.82 97.7779  29
   1   7   0 1850.14 121.018  32
  -1   7   0 2029.23 120.624  32
   1  -7   1 57.9090 43.4815  29
  -1  -7  -1 49.2198 57.2959  28
   1   7   1 93.9503 68.2653  32
  -1   7  -1 68.8392 57.1296  32
   1  -7   2 1960.36 113.133  29
  -1  -7  -2 1983.01 124.154  28
  -1   7  -2 2296.26 122.607  32
   1   7   2 1916.75 130.176  32
   1  -7   2 2122.99 111.137  11
   1  -7   3 19960.1 810.120  29
   1  -7   3 19287.1 799.177  12
   1  -7   3 21651.8 812.551  11
  -1   7  -3 21541.0 811.055  32
   1  -7   4 249.963 43.5569  10
   1  -7   4 211.252 50.7341  11
   1  -7   4 187.127 41.2066  12
   1  -7   4 192.019 43.3631  21
   1  -7   5 2432.61 136.411  29
  -1  -7  -5 2165.14 138.988  28
   1  -7   5 2225.55 126.839  21
   1  -7   5 2651.40 135.090  11
   1  -7   5 2659.52 127.870  10
   1  -7   5 2279.75 121.880  12
   1   7   5 2291.73 141.825  32
   1  -7   6 6169.15 279.244  12
   1  -7   6 6887.01 285.565  10
   1  -7   6 6398.66 289.430  11
   1  -7   6 6483.76 289.266  21
   1  -7   6 6607.17 293.129  29
  -1  -7  -6 6121.04 297.397  28
   1  -7   6 6839.73 289.006  18
   1   7   6 6454.86 298.416  32
   1   7   7 225.489 68.8261  32
  -1  -7  -7 182.726 71.2059  28
   1  -7   7 170.421 59.3251  29
   1  -7   7 158.414 49.8577  26
   1  -7   7 260.417 64.1247  11
   1  -7   7 151.866 53.3005  21
   1  -7   7 266.577 56.8491  10
   1  -7   7 154.681 54.1313  18
   1  -7   7 135.446 56.3011   4
   1   7   8 1231.35 109.049  32
   1  -7   8 1559.04 99.1014  26
   1  -7   8 1663.77 105.571  10
   1  -7   8 1384.03 100.319  20
   1  -7   8 1445.65 110.840  21
  -1  -7  -8 1147.15 113.967  28
   1  -7   8 1502.39 108.001  29
   1  -7   8 1675.86 108.843  18
   1  -7   8 1269.90 100.462  34
   1  -7   8 1519.76 108.264   4
   1   7   9 1612.47 124.908  32
  -1  -7  -9 1938.38 136.553  28
   1  -7   9 2162.33 131.653  29
   1  -7   9 1875.44 115.780  26
   1  -7   9 1996.38 121.612  10
   1  -7   9 1582.95 115.293  20
   1  -7   9 2002.94 131.028  21
   1  -7   9 1884.31 118.698  18
   1  -7   9 1941.29 123.682  34
   1  -7   9 1871.36 123.081   4
   1  -7  10 424.720 81.7179  21
   1  -7  10 526.278 74.7149  20
   1  -7  10 525.518 71.5486  10
   1  -7  10 410.835 68.5081  18
   1  -7  10 436.331 75.0091  34
   1  -7  10 411.517 68.8067  26
   1  -7  11 2458.95 142.841  10
   1  -7  11 2801.60 160.983  21
   1  -7  11 2371.38 144.443  20
   1  -7  11 2612.13 144.383  18
   1  -7  11 2448.99 148.731  34
   1  -7  11 2213.09 140.864  26
   1  -7  11 2732.15 154.484   4
   1  -7  12 38.0797 55.8102  26
   1   7  12-58.6218 63.1103   3
   1  -7  13 52.6610 57.0819  34
   1   7  13 35.8450 57.5660   3
   1   7  13-4.75102 70.0438  13
   1   7  14 2042.39 132.178  13
  -1  -7 -14 1625.88 119.563   7
   1   7  14 1995.06 130.515  33
   1  -7  14 2306.21 119.647  26
   1   7  14 1755.39 113.234   3
   1   7  14 1921.82 122.333  31
  -1  -7 -15 71.9281 46.5161  35
   1   7  15 27.5396 41.5015   3
   1   7  15 25.6808 51.6590  33
   1   7  15 56.8777 46.8173  31
   1   7  15 26.4636 52.8522  13
   1   7  16 455.800 49.7874  31
   1   7  16 426.355 49.9549  33
   1   7  16 378.109 57.3572  15
   1   7  17-3.40455 29.4466  15
  -1   8  16 129.337 35.2785  31
  -1   8  16 65.4649 42.3336  15
  -1   8  15 223.750 52.3256  31
   1  -8 -15 156.572 44.1659  35
  -1   8  15 171.281 42.0177   3
  -1   8  15 187.827 51.8032  13
  -1   8  14 153.863 64.5024  13
  -1   8  14 150.391 52.4517   3
   1  -8 -14 112.503 56.1276  35
  -1  -8  14 110.458 50.8120  34
  -1   8  14 32.0005 53.7969  31
   1  -8 -14 145.849 58.1360   7
  -1   8  13 986.713 100.753  13
   1  -8 -13 884.845 97.0576   7
  -1  -8  13 1025.64 78.9945  26
  -1   8  13 989.758 90.7915   3
  -1  -8  12 204.914 61.4123  34
  -1  -8  12 151.088 52.2981  26
  -1  -8  12 307.701 60.1921  10
  -1  -8  11 1121.42 90.0582  18
  -1  -8  11 1045.16 88.8462  26
  -1  -8  11 1451.20 106.632  34
  -1  -8  11 1470.40 98.1716  10
  -1  -8  10 2575.50 149.208   4
  -1  -8  10 2365.61 148.875  29
  -1  -8  10 2820.71 142.534  18
  -1   8  10 1806.33 139.663  32
  -1  -8  10 2357.80 133.812  26
  -1  -8  10 2224.41 145.238  34
  -1  -8   9 734.999 75.2717  26
  -1  -8   9 865.106 84.6333  10
  -1  -8   9 704.853 91.8091  29
  -1  -8   9 824.293 82.2897  18
  -1  -8   9 722.664 84.8052  34
  -1   8   9 495.543 83.2048  32
  -1  -8   8 388.684 70.3950   4
  -1  -8   8 451.982 79.3644  29
  -1  -8   8 505.243 66.7772  10
  -1  -8   8 450.253 60.2018  26
  -1   8   8 414.447 83.5751  32
  -1  -8   8 500.210 70.1258  18
  -1   8   7 1656.89 127.802  32
  -1  -8   7 2089.39 126.654  29
  -1  -8   7 1514.96 103.542  26
  -1  -8   7 1754.70 109.085  10
  -1  -8   7 1965.61 115.102  18
  -1  -8   7 1622.52 113.732   4
  -1  -8   6 537.582 64.4442  10
  -1   8   6 547.154 82.5121  32
  -1  -8   6 470.743 76.4927  29
  -1  -8   6 431.862 63.9684   4
  -1  -8   5 140.239 48.1722  11
  -1  -8   5 120.994 45.4083  10
  -1  -8   5 58.7611 60.1186  29
  -1   8   5 79.5940 67.3485  32
  -1  -8   4 1111.00 92.1427  29
  -1  -8   4 1373.50 85.2308  10
  -1  -8   4 1265.83 85.3951  11
  -1   8   4 1198.17 106.690  32
  -1  -8   3 1620.46 104.174  29
  -1   8   3 1759.14 123.083  32
  -1   8   2 2342.90 136.843  32
  -1  -8   2 1982.88 110.936   6
  -1   8   1 1058.63 94.2536  32
  -1  -8   1 1002.14 76.1491  29
   1   8   0 1643.32 119.199  32
   1   8   1 4299.07 206.088  32
   1  -8   1 3613.60 178.630  29
   1   8   2 9526.63 397.589  32
  -1  -8  -2 8394.75 383.768  28
   1  -8   2 9029.53 374.813  11
   1   8   3 304.506 75.8671  32
   1  -8   3 327.614 48.6142  10
   1  -8   3 230.177 55.6955  29
  -1  -8  -3 387.303 73.2116  28
   1  -8   3 259.693 50.8061  11
   1   8   4 3544.08 186.203  32
   1  -8   4 3270.70 169.567  29
  -1  -8  -4 3126.25 177.998  28
   1  -8   4 3432.32 166.677  11
   1  -8   4 3262.42 158.946  10
   1   8   5 2320.11 150.634  32
  -1  -8  -5 2036.90 145.472  28
   1  -8   5 2406.61 139.079  29
   1  -8   5 2573.61 129.812  10
   1  -8   5 2331.15 133.935  11
   1   8   6 5886.91 286.054  32
   1  -8   6 5658.32 270.645  11
   1  -8   6 6229.98 268.223  10
   1  -8   6 6173.71 271.336  18
   1  -8   6 5919.34 274.316  29
  -1  -8  -6 5682.67 283.602  28
  -1  -8  -7 121.779 78.8163  28
   1  -8   7 133.720 63.8477  29
   1  -8   7 153.952 51.9063  26
   1  -8   7 153.397 60.1623   4
   1  -8   7 133.387 52.3026  21
   1  -8   7 170.501 55.1399  10
   1  -8   7 202.053 59.4023  18
   1  -8   7 101.616 57.3133  34
   1   8   7 143.900 76.1132  32
   1   8   8 1009.94 104.799  32
   1  -8   8 1062.41 85.7909  26
   1  -8   8 1112.11 93.1773  10
   1  -8   8 1292.07 99.7118  21
   1  -8   8 1140.08 95.9622  18
   1  -8   8 1072.70 92.5969  34
   1  -8   8 1240.17 107.339  29
   1  -8   8 1114.49 97.3465   4
   1  -8   9 3630.77 190.412  29
   1  -8   9 3103.54 175.363  18
   1  -8   9 3574.32 182.227  34
   1   8   9 3431.00 192.256  32
   1  -8   9 3347.74 173.381  26
   1  -8  10 4886.46 237.884  26
   1  -8  10 5367.03 245.135  10
   1  -8  10 4949.56 241.503  18
   1  -8  10 5121.92 245.271  34
   1  -8  10 5292.34 251.369   4
   1  -8  11 138.657 62.1979   4
   1  -8  11 102.035 55.6207  10
   1  -8  11 149.258 57.2508  18
   1  -8  11 51.4482 54.0279  26
   1  -8  11 103.053 57.9537  34
   1   8  12-18.9125 62.5558   3
   1  -8  12 62.3054 53.6663  34
   1  -8  12 22.4401 53.9919  26
   1  -8  13 1466.12 99.0554  26
   1   8  13 1566.51 108.093   3
   1   8  13 1479.06 120.056  13
   1   8  14-96.4113 59.2222  13
  -1  -8 -14-33.2435 53.4334  35
   1   8  14-16.3966 44.1950   3
  -1  -8 -14-13.8713 52.6421   7
   1   8  14 3.19013 49.7406  31
  -1  -8 -15 123.070 40.9612  35
   1   8  15 83.5783 40.1158  31
   1   8  15 114.774 47.8439  13
   1   8  16 29.2126 37.3667  15
  -1   9  16 111.617 30.6720  15
  -1   9  15 416.842 47.7404  31
   1  -9 -15 370.709 41.4453  35
  -1   9  15 415.221 54.4454  15
  -1   9  14 29.4380 50.4123  13
  -1   9  14-24.9765 40.4590   3
   1  -9 -14 26.5756 46.7679   7
  -1   9  14-20.6701 46.5573  31
   1  -9 -14 11.6949 47.6096  35
  -1   9  13 92.8025 61.2156  13
  -1   9  13 106.320 51.1557   3
   1  -9 -13 106.672 60.8572   7
   1  -9 -13 24.8257 57.9449  35
  -1  -9  13 161.810 50.8683  34
  -1  -9  12 73.5985 51.6544  34
  -1  -9  12 90.1455 48.8471  10
  -1  -9  12-69.1175 49.5946  26
  -1  -9  11 224.338 54.3422  18
  -1  -9  11 191.016 61.2200  34
  -1  -9  11 207.331 59.3339  10
  -1  -9  11 86.7831 48.3824  26
  -1   9  10 4382.67 232.307  32
  -1  -9  10 5044.89 227.338  10
  -1  -9  10 5073.53 236.665  29
  -1  -9  10 4635.37 222.344  18
  -1  -9  10 4106.57 214.359  26
  -1  -9  10 4924.83 230.387  34
  -1  -9  10 4817.64 233.397   4
  -1   9   9 5899.39 299.768  32
  -1  -9   9 6999.40 293.880  10
  -1  -9   9 6462.06 300.408  29
  -1  -9   9 6665.17 291.334  18
  -1  -9   9 6123.32 282.140  26
  -1  -9   9 6107.21 291.700  34
  -1  -9   9 6311.67 297.010   4
  -1  -9   8 3224.99 183.894  29
  -1  -9   8 3345.14 172.753  18
  -1  -9   8 3172.47 165.724  26
  -1  -9   8 3325.25 175.497  34
  -1   9   8 3307.38 194.005  32
  -1   9   7 1744.22 139.559  32
  -1  -9   7 1605.34 104.570  26
  -1  -9   7 1639.60 123.239  29
  -1  -9   7 1732.75 116.524  18
  -1  -9   7 1648.74 118.286   4
  -1  -9   7 1616.16 110.494  10
  -1  -9   6 3291.71 167.698  10
  -1  -9   6 3255.90 178.688  29
  -1  -9   6 3165.13 173.031   4
  -1   9   6 3402.17 195.315  32
  -1   9   5 195.602 78.8829  32
  -1  -9   5 270.204 57.4780  10
  -1  -9   5 133.727 65.3367  29
  -1  -9   4 495.051 60.1122  10
  -1   9   4 493.955 96.2500  32
  -1  -9   4 524.365 73.3481  29
  -1   9   3 149.633 80.7243  32
   1   9  -3 233.052 67.1164  32
  -1  -9   3 278.198 51.6468  10
  -1  -9   3 114.289 58.2120  29
  -1   9   2 635.637 93.7139  32
   1   9  -2 593.088 85.2215  32
  -1  -9   2 337.845 59.4619  29
  -1   9   1 6457.46 310.832  32
   1   9  -1 6704.26 310.163  32
  -1   9   0 5062.68 250.907  32
   1   9   0 4953.19 251.660  32
  -1   9  -1 300.400 76.2431  32
   1   9   1 326.685 80.2259  32
  -1   9  -2 188.084 66.9975  32
   1   9   2 239.878 80.3548  32
   1  -9   2 109.838 50.6384  29
  -1   9  -3 49.3665 52.5764  32
   1   9   3 102.498 74.9694  32
   1  -9   3 81.7767 45.6903  10
   1  -9   3 29.6428 50.2222  29
   1  -9   4 3652.58 185.610  29
   1  -9   4 3397.00 173.374  10
   1  -9   5 2188.27 138.008  29
   1   9   5 2214.89 156.919  32
   1  -9   5 2363.22 134.373  11
   1  -9   5 2348.67 131.051  10
   1  -9   6 4154.95 200.407  10
   1   9   6 4246.14 228.134  32
   1  -9   6 4095.83 205.548  18
   1  -9   6 4211.29 210.624  29
   1  -9   6 3846.72 197.063  34
   1  -9   6 4135.26 207.357   4
   1  -9   7 1513.82 102.737  10
   1   9   7 1188.19 119.313  32
   1  -9   7 1223.03 102.461  18
   1  -9   7 1450.70 98.3089  26
   1  -9   7 1152.01 99.3950  34
   1  -9   7 1384.68 110.165  29
   1  -9   8 1133.16 101.539   4
   1   9   8 1184.73 117.355  32
   1  -9   8 1299.35 103.158  18
   1  -9   8 1053.12 89.5544  26
   1  -9   8 1216.38 97.4703  34
   1  -9   8 1195.80 104.192  29
   1  -9   9 1909.34 119.651  26
   1  -9   9 1879.74 122.324  34
   1  -9   9 2132.94 125.915  18
   1  -9   9 2177.70 128.769  10
   1  -9   9 1982.50 130.087   4
   1   9   9 1734.10 134.811  32
   1  -9  10 2171.75 126.725  26
   1  -9  10 2340.90 133.153  10
   1  -9  10 2086.82 129.066  18
   1  -9  10 2221.14 132.642  34
   1  -9  10 2286.78 141.974   4
   1   9  10 2059.06 136.462  32
   1  -9  11 1147.86 87.9607  18
   1  -9  11 1113.29 89.8532  10
   1  -9  11 1106.49 96.7374   4
   1   9  12 330.051 62.5720   3
   1  -9  12 201.933 49.9456  26
   1  -9  12 317.053 57.5368  34
   1   9  13-22.6777 46.9628   3
   1  -9  13 2.31391 41.4874  26
   1   9  13-38.7036 59.0773  13
  -1  -9 -13-56.3589 58.6139   7
  -1  -9 -14 69.7602 44.4275  35
   1   9  14 51.0255 41.9607  31
   1   9  14 51.5793 48.7645  13
  -1  -9 -15 198.934 33.0158  35
   1   9  15 195.833 46.3408  15
   1   9  15 151.321 34.1244  31
  -1  10  15 855.570 56.6189  15
   1 -10 -14 24.7424 35.3266  35
  -1  10  14 8.78249 37.7517  31
  -1  10  13 6.58968 50.1895  13
  -1  10  13 15.0271 40.9269   3
   1 -10 -13 59.9755 48.8879  35
   1 -10 -13-29.6118 46.8822   7
  -1  10  12 114.927 52.5749   3
   1 -10 -12 100.954 62.4264  35
  -1 -10  12 188.683 46.3705  34
   1 -10 -12 121.686 62.5246   7
  -1 -10  11 105.738 47.3486  10
  -1 -10  11 82.2592 48.4376  34
  -1 -10  11 64.4931 43.5819  18
  -1 -10  10 354.296 64.0258  10
  -1 -10  10 236.489 59.4990   4
  -1 -10   9 51.6869 45.4205  26
  -1 -10   9 93.6322 57.3057   4
  -1 -10   9 128.023 59.2801  10
  -1 -10   9-4.07861 59.7659  29
  -1 -10   9 82.8166 53.9311  18
  -1 -10   9-3.46779 53.9934  34
  -1  10   9-23.7348 70.2927  32
  -1  10   8 5504.05 272.052  32
  -1 -10   8 4669.86 240.236  26
  -1 -10   8 5385.48 250.620  10
  -1 -10   8 6150.96 265.664  29
  -1 -10   8 5389.91 251.198  18
  -1 -10   8 5808.83 254.274  34
  -1 -10   8 5199.72 256.013   4
  -1 -10   7 62.0828 49.7594  26
  -1  10   7 86.1624 84.4382  32
  -1 -10   7 91.1208 60.3505  10
  -1 -10   7 33.1852 58.9978  18
  -1 -10   7-31.5021 55.9053  34
  -1 -10   7-24.8351 59.0502   4
  -1 -10   7-8.32300 64.7635  29
  -1  10   6 290.483 97.8633  32
  -1 -10   6 295.205 75.5680  29
  -1 -10   5 135.315 53.3431  10
  -1  10   5 44.5028 84.5001  32
  -1 -10   5 109.625 63.1126  29
  -1 -10   4 262.471 54.6724  10
  -1  10   4 59.9021 90.9167  32
  -1 -10   4 128.181 65.4780  29
  -1 -10   3 95.7745 50.6357  10
  -1 -10   3 75.9194 56.8306  29
   1  10  -3 20.8678 62.5929  32
  -1  10   3-16.2161 81.8729  32
  -1 -10   2 4054.01 205.324  29
   1  10  -2 4559.22 228.019  32
  -1  10   2 4337.99 236.180  32
   1  10  -1 32347.8 1287.08  32
  -1  10   1 31831.4 1287.29  32
   1  10   0 5.39737 82.7395  32
  -1  10   0 129.678 84.0626  32
   1  10   1 10892.2 480.812  32
  -1  10  -1 10586.6 473.049  32
   1 -10   2 2999.07 165.677  29
   1 -10   2 3207.00 162.841  10
   1  10   2 3339.43 201.215  32
   1 -10   3 1450.29 104.812  29
   1  10   3 1786.32 143.882  32
   1 -10   3 1512.45 98.1692  10
   1 -10   4 137.809 53.7631  10
   1  10   4 78.3570 87.1476  32
   1 -10   4 21.9470 55.5792  29
   1  10   5 3206.12 194.053  32
   1 -10   5 2821.79 156.210  10
   1 -10   5 3055.40 166.690  29
   1  10   6 1011.04 117.932  32
   1 -10   6 1167.57 97.0175  18
   1 -10   6 1056.38 96.2180   4
   1 -10   6 1038.16 100.703  29
   1 -10   7 3404.15 181.769  18
   1 -10   7 3166.60 171.511  26
   1 -10   7 3568.26 178.388  10
   1 -10   7 3498.23 186.157   4
   1  10   7 3914.36 210.130  32
   1 -10   8 1292.55 96.7873  34
   1 -10   8 1454.33 105.004  18
   1 -10   8 1477.37 104.442  10
   1 -10   8 1396.93 97.3366  26
   1  10   8 1396.78 124.113  32
   1 -10   8 1330.02 107.368   4
   1 -10   9 20.1353 56.9222   4
   1 -10   9 60.7377 55.3851  10
   1 -10   9-24.3022 50.8498  18
   1  10   9-68.3537 67.8800  32
   1 -10   9-22.1404 48.5590  34
   1 -10   9 9.56564 46.7019  26
   1 -10  10 3938.48 185.588  10
   1 -10  10 3433.10 187.745   4
   1 -10  11 19.9370 44.4042  10
   1 -10  11 45.2919 44.3830  18
   1 -10  11 13.4268 43.8040  34
   1 -10  11-57.8001 46.6889  26
   1 -10  12 21.5441 37.0391  26
   1  10  12-3.83569 57.6096  13
   1  10  12 28.2653 47.0553   3
  -1 -10 -12-35.2800 56.5625   7
   1  10  13 55.8262 48.1718  13
  -1 -10 -13 6.79807 44.0287   7
   1  10  13-2.62717 43.8099  31
  -1 -10 -13-9.01040 44.9267  35
   1  10  14 1419.48 80.5604  31
  -1 -10 -14 1533.55 79.9334  35
  -1  11  13 403.242 48.7120  31
   1 -11 -13 473.857 46.9106  35
   1 -11 -12 73.7965 48.0324  35
   1 -11 -12 18.7054 47.1673   7
  -1  11  12 87.4546 50.2880  13
  -1 -11  11 908.178 68.7161  18
   1 -11 -11 929.222 84.2592  35
  -1 -11  11 1057.01 69.7233  34
   1 -11 -11 795.791 80.2606   7
  -1 -11  11 929.144 69.5154  10
  -1 -11  10 337.843 54.1125  18
   1 -11 -10 221.504 68.6058   7
  -1 -11  10 331.201 56.5527  10
   1 -11 -10 292.678 68.7028  35
  -1 -11  10 343.713 51.5774  34
  -1 -11   9 386.094 59.8079  10
  -1 -11   9 357.459 62.7233   4
  -1  11   9 298.010 74.1993  32
  -1 -11   9 307.888 54.1746  34
  -1 -11   8 4912.81 232.449  18
  -1 -11   8 4490.47 234.253   4
  -1  11   8 4913.48 253.702  32
  -1  11   7 2027.74 146.136  32
  -1 -11   7 2129.28 123.501  10
  -1 -11   7 1910.54 113.951  26
  -1 -11   7 2121.73 131.017  29
  -1 -11   7 2005.88 124.619  18
  -1 -11   7 1809.91 125.184   4
  -1 -11   6 123.462 55.7290   4
  -1 -11   6 48.0017 56.5929  10
  -1 -11   6 64.2532 47.7140  26
  -1 -11   6 86.2367 64.4576  29
  -1 -11   6 85.2910 55.6692  18
  -1  11   6 102.134 80.6305  32
  -1 -11   5-30.6533 59.2847  29
  -1 -11   5 43.4388 56.2039   4
  -1 -11   5-3.38692 51.7956  10
  -1  11   5 55.9921 81.3036  32
  -1 -11   4 437.180 70.5090  29
  -1 -11   4 295.127 65.1901   4
  -1 -11   4 520.258 65.5010  10
  -1  11   3 1516.88 138.349  32
  -1 -11   3 1248.81 96.8538  29
  -1  11   2-11.7312 88.6533  32
   1  11  -2 95.7432 80.4952  32
   1  11  -1 76.5791 81.1529  32
  -1  11   1-11.6626 87.2338  32
  -1  11   0 12136.8 530.155  32
   1  11   0 11890.6 530.313  32
   1  11   1 3062.93 191.366  32
  -1  11  -1 2702.53 176.074  32
   1  11   2 1494.69 139.191  32
  -1  11  -2 1368.45 115.157  32
   1  11   3 209.847 91.2288  32
   1  11   4 677.176 107.388  32
   1 -11   4 409.128 67.4038  10
   1 -11   5 1047.80 90.0634  10
   1 -11   5 1046.27 91.3989  18
   1  11   5 1047.85 121.545  32
   1 -11   5 918.240 90.5975   4
   1 -11   6 617.910 72.2753  10
   1 -11   6 490.342 72.2053  18
   1 -11   6 427.327 75.4133   4
   1  11   6 666.293 105.126  32
   1 -11   6 493.252 66.1536  26
   1 -11   7 2161.55 126.643  26
   1 -11   7 2478.78 135.868  18
   1 -11   7 2411.84 135.191  10
   1 -11   7 2095.22 136.125   4
   1  11   7 2335.72 158.492  32
   1 -11   8 973.630 83.8817  10
   1 -11   8 889.638 86.9160   4
   1 -11   9 1619.11 99.6166  26
   1 -11   9 1764.32 107.175  10
   1 -11   9 1692.28 106.993  18
   1  11   9 1722.74 121.491  32
   1 -11   9 1691.90 112.125   4
   1 -11  10 480.908 57.2943  18
   1 -11  10 385.239 51.8610  26
   1 -11  10 487.196 57.5119  10
  -1 -11 -11 226.759 58.9999  35
  -1 -11 -11 170.503 57.1850   7
   1  11  11 148.766 48.1171   3
   1 -11  11 298.406 45.5893  10
  -1 -11 -12 21.5535 44.0343   7
  -1 -11 -12 12.6168 44.4977  35
   1  11  12 64.8035 47.2260  13
  -1 -11 -13 739.901 52.0408  35
   1  11  13 574.957 50.8745  31
   1 -12 -12 37.2820 31.9951  35
   1 -12 -11 2865.29 136.456  35
  -1 -12  10 67.8969 36.3953  18
   1 -12 -10 58.4227 47.7896  35
   1 -12 -10 116.174 51.5267   7
  -1 -12  10 111.259 37.1839  10
   1 -12  -9 650.141 70.0460  35
  -1 -12   9 578.737 59.3035  18
   1 -12  -9 554.922 72.4351   7
  -1 -12   9 668.775 61.7287  10
  -1 -12   8 8.92322 47.3330  10
   1 -12  -8-5.96904 57.0631  35
  -1 -12   8 47.8706 46.3332  18
   1 -12  -8 31.3003 60.2954   7
  -1 -12   8-12.6136 44.3711   4
  -1  12   8 54.6014 64.8620  32
  -1 -12   7 208.738 52.9446  10
   1 -12  -7 102.650 60.7612  35
  -1 -12   7 233.042 54.2502  18
   1 -12  -7 170.803 65.8080   7
  -1 -12   7 141.453 49.6213   4
  -1  12   7 94.2660 74.4406  32
   1 -12  -6 1727.93 121.212   7
  -1 -12   6 1866.89 118.347   4
  -1 -12   6 2126.32 117.748  10
  -1 -12   5-6.50847 51.0389  10
  -1 -12   5 56.3106 49.6480  18
   1 -12  -5 29.5408 61.6499   7
  -1 -12   5 21.2767 49.2078   4
  -1  12   5 114.302 78.0427  32
   1 -12  -4 113.776 55.2687  35
   1 -12  -4 25.2658 58.2108   7
  -1 -12   4 126.859 53.8727  10
  -1  12   4 16.0033 75.9800  32
  -1 -12   3 134.629 53.0431  10
  -1  12   3 121.145 83.6913  32
  -1 -12   2 252.304 59.4549  10
  -1  12   2 306.089 88.0433  32
   1  12  -2 287.499 75.5097  32
  -1  12   1 2614.65 168.907  32
   1  12  -1 2769.44 167.866  32
  -1 -12   1 2214.42 132.881  10
   1  12   0 2642.44 168.824  32
  -1  12   0 2465.81 160.787  32
   1  12   1 3071.12 185.430  32
  -1  12  -1 2986.23 171.231  32
   1 -12   2 422.382 61.9021  10
   1  12   2 357.300 94.2887  32
   1 -12   3 725.128 74.3875  10
   1  12   3 855.678 109.478  32
   1 -12   3 662.720 75.1588   4
   1 -12   4 910.560 82.3671  10
   1 -12   4 811.006 81.6878   4
   1 -12   5 94.9918 54.7140  18
   1 -12   5 138.148 51.9784   4
   1 -12   5 67.7155 50.6523  10
   1  12   5 216.877 79.0794  32
   1 -12   6 28.0370 43.3123  26
   1 -12   6 50.2888 49.4842   4
   1 -12   6 18.7054 47.4082  10
   1 -12   7 3.04201 48.1442  10
   1 -12   7 15.6120 50.1376  18
   1  12   7 22.3377 66.4134  32
   1 -12   7 44.3645 47.4573   4
   1 -12   7 5.27277 40.9518  26
   1 -12   8 995.020 70.7440  26
   1 -12   8 1022.50 77.9204  10
   1 -12   8 1004.91 76.6954  18
   1 -12   8 997.152 81.6375   4
   1  12   8 996.739 93.6642  32
   1 -12   9 60.8951 41.7051  18
  -1 -12  -9 2.65176 51.2907  35
   1 -12   9 60.0096 41.8803   4
  -1 -12  -9-38.8481 55.4244   7
   1 -12   9 68.9307 40.8728  10
   1 -12  10 1626.56 90.1503  18
   1 -12  10 1542.24 87.9054  10
  -1 -12 -10 1681.22 96.3514  35
  -1 -12 -10 1494.25 95.7859   7
  -1 -12 -11 468.463 49.2745  35
  -1 -12 -12 45.7603 27.7471  35
   1  12  12 35.4835 27.7702  31
   1 -13 -11 294.282 29.5177  35
   1 -13 -10 64.9283 30.3179  35
   1 -13  -9 1118.13 72.7812  35
  -1 -13   9 1330.10 73.3414  18
   1 -13  -8 453.200 52.2541  35
  -1 -13   8 538.660 52.1173  18
   1 -13  -8 351.131 53.9244   7
  -1 -13   8 519.996 50.7756  10
  -1 -13   7 335.695 51.0588  18
   1 -13  -7 228.539 49.2980  35
   1 -13  -7 286.551 53.4054   7
  -1 -13   7 368.303 50.1776  10
  -1 -13   6 255.941 49.1112  10
   1 -13  -6 146.039 46.5841  35
  -1 -13   6 286.670 54.2900  18
   1 -13  -6 175.631 51.2871   7
  -1  13   6 355.695 75.4652  32
  -1 -13   5 373.883 57.4958  18
   1 -13  -5 258.866 48.1208  35
  -1  13   5 400.212 78.0562  32
  -1 -13   5 343.723 54.2323  10
  -1  13   4 76.0339 76.3235  32
  -1 -13   4 84.7937 53.4311  18
  -1 -13   4 14.5217 45.4905  10
  -1 -13   3 1055.07 83.4180  10
  -1  13   3 1127.80 111.916  32
  -1 -13   2 26.3779 46.9007  10
  -1 -13   1 44.7432 46.0380  10
   1 -13  -1 81.8306 46.4852  10
   1  13  -1 162.992 68.3235  32
  -1 -13   0 107.372 47.5764  10
   1 -13   0 63.4964 47.7805  10
  -1  13   0 60.9757 69.2081  32
  -1 -13  -1 21.8669 43.5054  10
   1 -13   1 42.2581 45.3254  10
  -1  13  -1 8.26826 62.6039  32
   1 -13   2 26.2167 46.1933  10
   1  13   3 758.954 97.7041  32
   1 -13   3 781.379 73.1347  10
   1 -13   4 3484.13 175.026  10
   1 -13   4 3747.53 180.279  18
   1 -13   4 3371.98 169.522  26
   1  13   5 206.713 71.1890  32
   1 -13   5 221.615 49.3885  10
  -1 -13  -5 119.446 45.1531  35
   1 -13   5 269.417 54.7066  18
  -1 -13  -5 118.306 50.9172   7
   1 -13   5 176.513 46.7243   4
   1 -13   5 203.201 44.4437  26
   1  13   6 35.7967 61.3170  32
   1 -13   6 7.82204 42.9928  10
   1 -13   6 73.7379 46.9709  18
   1 -13   6 63.0120 37.3798  26
  -1 -13  -6 17.5895 44.1748  35
   1 -13   6 32.8619 38.9107   4
  -1 -13  -6 16.9218 48.2871   7
  -1 -13  -7 352.534 55.2980   7
  -1 -13  -7 370.159 52.5901  35
   1 -13   7 557.868 56.1131  18
   1 -13   7 548.545 55.1537  10
   1  13   7 515.589 71.2106  32
  -1 -13  -8 696.015 62.3383   7
  -1 -13  -8 655.905 59.5774  35
   1 -13   8 730.691 58.2045  10
   1 -13   9 66.8905 32.0939  18
  -1 -13  -9 29.1632 34.6040  35
  -1 -13 -10 49.0711 28.0397  35
  -1 -14   8 819.486 50.5652  18
  -1 -14   7 856.948 57.5606  18
  -1 -14   6 74.5216 35.8158  18
  -1 -14   6 104.135 35.8016  10
  -1 -14   5 1040.65 69.5667  10
  -1 -14   5 1036.00 71.5196  18
  -1 -14   4 104.504 43.6529  18
   1 -14  -4 78.1909 33.4376  10
  -1 -14   4 71.8503 38.0019  10
  -1 -14   3 2563.31 131.445  10
   1 -14  -3 2533.64 127.136  10
  -1 -14   3 2871.49 137.918  18
  -1 -14   2-41.1740 40.7223  10
   1 -14  -2 12.9082 34.8526  10
   1 -14  -1 380.752 48.4384  10
  -1 -14   1 338.037 49.0905  10
   1 -14   0 99.9260 40.9582  10
  -1 -14   0 104.074 41.2823  10
   1  14   1 3.71455 57.2553  32
  -1 -14  -1 22.3075 37.6949  10
   1 -14   1 26.2193 39.3567  10
   1  14   2 729.425 79.4205  32
   1 -14   2 664.793 63.0346  18
  -1 -14  -2 410.206 49.3964  10
   1 -14   2 422.854 53.5551  10
   1 -14   3 2997.42 150.350  10
  -1 -14  -3 2922.86 146.386  10
   1 -14   3 3371.95 156.220  18
   1 -14   4 976.877 68.0366  10
  -1 -14  -4 827.575 62.0386  10
   1 -14   4 1051.71 72.7945  18
   1  14   4 1029.71 88.8476  32
   1 -14   5 774.377 60.9895  10
   1 -14   5 865.761 64.9149  18
   1 -14   6 964.437 65.3630  18
   1 -14   7 11.2651 28.5182  18
   1 -14   8 42.5032 24.3658  18
  -1 -15   6 1.05168 20.0051  18
  -1 -15   5 27.2910 24.4260  18
  -1 -15   4 1680.92 85.4737  18
  -1 -15   3 3763.48 165.393  18
  -1 -15   2 46.8635 32.0851  18
  -1 -15   1 19.7436 32.2378  18
   1 -15  -1 36.7166 33.4440  18
   1 -15   0 587.705 49.8786  18
   1 -15   1 836.042 58.1851  18
   1 -15   2 692.672 53.7980  18
   1 -15   3 79.2817 31.2351  18
   1 -15   4 31.7298 26.8620  18
   1 -15   5 1013.37 57.3417  18
  -2   0  19-9.48875 24.0911  15
  -2   0  19-5.87252 34.3286  33
  -2   0  18 2287.09 120.031  15
  -2   0  18 2480.41 132.564  33
  -2   0  17-50.8164 50.4192  15
  -2   0  17 66.1981 43.6337   3
  -2   0  17-34.6905 61.9986  33
  -2   0  16 6935.14 298.719   3
  -2   0  16 7020.08 322.111  33
  -2   0  16 6629.80 306.796  15
  -2   0  16 6867.93 320.888  23
  -2   0  15 166.887 64.7364  15
  -2   0  15 221.451 59.5225   3
  -2   0  15-15.3142 72.1101  23
  -2   0  15 202.234 66.1249  13
  -2   0  15 138.553 76.0770  33
  -2   0  15 221.468 54.3241  17
  -2   0  14 34.1764 53.8480   3
  -2   0  14 83.2390 83.9902  23
  -2   0  14 46.4107 63.6434  15
  -2   0  14 3.26505 50.3442  17
  -2   0  14 37.3358 58.1175  31
  -2   0  14 99.5114 80.2647  33
  -2   0  13-12.3893 68.8641  15
  -2   0  13 66.2134 79.2581  23
  -2   0  13-37.2830 58.2369   1
  -2   0  13-54.1575 52.2864   3
  -2   0  13-18.9878 58.8695  13
  -2   0  13-19.1715 50.0987  17
  -2   0  13 55.9616 76.5647  33
  -2   0  13 49.9811 53.9473  31
  -2   0  12 26.9405 61.7075  15
  -2   0  12 28.1037 54.3796  13
  -2   0  12 47.3726 76.6223  23
  -2   0  12 91.6268 51.8266   3
  -2   0  12 32.2596 56.6448   1
  -2   0  12 53.4245 46.4798  17
  -2   0  12 5.47799 42.3309  34
  -2   0  12 38.0938 76.4738  33
  -2   0  12 95.3634 53.5751  31
  -2   0  11-15.8042 47.8635  13
  -2   0  11-25.4692 59.3088  23
  -2   0  11 3.54146 51.3152  21
  -2   0  11 49.2622 55.4874   1
  -2   0  11 17.4059 44.2574   3
  -2   0  11 34.9790 51.6746  15
  -2   0  11 8.63035 67.4066  33
  -2   0  11 32.4553 46.7819  31
  -2   0  11 30.5200 38.8994  34
  -2   0  10 35874.0 1446.30   3
  -2   0  10 37050.3 1467.15  23
  -2   0  10 38456.2 1470.01  33
  -2   0  10 37481.5 1457.23   1
  -2   0  10 38953.2 1460.01   2
  -2   0  10 37365.3 1455.60  13
  -2   0  10 39307.0 1466.56  14
  -2   0  10 35733.6 1451.52  31
  -2   0   9 40.1482 35.9872  25
  -2   0   9 110.276 65.1053  23
  -2   0   9 92.4917 58.8508  21
  -2   0   9 137.785 48.3825  34
  -2   0   9 94.2078 50.1888   2
  -2   0   9 142.833 48.3039   3
  -2   0   9 177.050 59.3327   1
  -2   0   9 66.5446 54.0740  13
  -2   0   9 147.986 52.5610  31
  -2   0   9 121.464 50.7224  30
  -2   0   9 103.435 67.2862  33
  -2   0   8 173626. 6319.26   3
  -2   0   8 178043. 6335.00  33
  -2   0   8 160654. 6321.07  34
  -2   0   8 173805. 6324.48  31
  -2   0   8 166225. 6324.04  30
  -2   0   8 152423. 6316.21  25
  -2   0   8 166298. 6320.78  26
  -2   0   8 171616. 6334.13  23
  -2   0   8 165234. 6328.04  21
  -2   0   8 153719. 6312.97  29
  -2   0   8 164844. 6325.99   1
  -2   0   8 167251. 6326.09   2
  -2   0   8 172327. 6331.68  14
  -2   0   8 176100. 6326.51  13
  -2   0   7-11.7450 42.2361  31
  -2   0   7 26.0942 33.8857  29
  -2   0   7-1.80216 48.2703  30
  -2   0   7 91.1415 64.3737  23
  -2   0   7 52.4145 38.8211  25
  -2   0   7 40.4226 53.5753  21
  -2   0   7 6.06259 42.0319  26
  -2   0   7 30.3901 58.3633  14
  -2   0   7 20.7476 37.2648   3
  -2   0   7 14.8713 47.2659   2
  -2   0   7 38.1788 51.4241   1
  -2   0   7-12.7451 42.4072  13
  -2   0   6 77.2175 43.7810  23
  -2   0   6 114.820 44.0896  21
  -2   0   6 171.849 48.1739  14
  -2   0   6 63.1358 26.1263  29
  -2   0   6 115.694 38.6041  30
  -2   0   6 152.213 35.1714  26
  -2   0   5 90.5842 36.3174   1
  -2   0   5 44.5930 28.3050   2
  -2   0   5 17.7451 22.0691  29
  -2   0   5 262.172 29.4625  26
  -2   0   5 55.7971 32.4941  23
  -2   0   5 80.1810 35.1966  21
  -2   0   5 275.760 29.6365   3
  -2   0   5 94.4191 12.6031   8
  -2   0   5 178.612 34.9743  13
  -2   0   5 112.163 36.6865  14
  -2   0   4 473705. 17670.5  21
  -2   0   4 495122. 17666.0  26
  -2   0   4 440761. 17659.5   8
  -2   0   4 498094. 17670.1   1
  -2   0   4 469719. 17666.9   2
  -2   0   3 429.896 25.5600  10
  -2   0   3 190.181 32.4900  21
  -2   0   3 413.100 22.2982  18
  -2   0   3 516.961 28.1201  26
   2   0  -2 90377.6 3470.06   2
  -2   0   2 92459.5 3469.24  10
  -2   0   2 86776.5 3471.84  33
  -2   0   2 93827.3 3470.82   6
  -2   0   1 29.0584 4.14076  10
   2   0  -1 13.7258 4.15416  10
   2   0  -1 27.7732 7.35637   7
  -2   0   1 29.3306 7.94583   7
  -2   0   1 39.2978 6.20760  13
   2   0   0 154.265 9.30128   5
   2   0   1 55.4777 8.16225   3
  -2   0  -1 83.8789 8.70024  10
   2   0   1 102.353 11.4059  12
   2   0   1 82.6627 8.39533  10
  -2   0  -1 59.7362 8.91685   9
   2   0   1 71.0216 10.6897   9
   2   0   1 74.4444 8.13089   5
   2   0   2 396015. 15194.1  26
   2   0   2 412729. 15193.4  10
   2   0   2 390155. 15195.0  12
   2   0   2 399361. 15194.7   1
   2   0   2 390981. 15193.0   3
   2   0   2 406926. 15195.2  34
   2   0   3 370.172 37.4653  11
   2   0   3 140.145 35.1419   1
  -2   0  -3 393.979 30.0099   8
   2   0   3 387.436 34.7025  34
   2   0   3 614.676 34.5457   3
   2   0   3 333.343 30.8924   4
  -2   0  -4 100954. 3949.15  27
   2   0   4 105802. 3955.71   1
   2   0   4 99399.8 3954.78  11
   2   0   4 104050. 3958.86  21
   2   0   4 106165. 3957.07  20
   2   0   4 103736. 3954.98  34
  -2   0  -4 104062. 3950.73   8
   2   0   4 109228. 3952.71   3
   2   0   4 101172. 3952.39   4
  -2   0  -4 104052. 3952.39  16
  -2   0  -5 32.0218 23.2117  16
   2   0   5 94.8297 26.8286  26
   2   0   5 8.17885 32.4513  11
   2   0   5 87.2568 30.0558  13
   2   0   5 70.4129 32.8413  20
   2   0   5 47.4740 34.8690  21
   2   0   5 42.1522 27.3370  34
  -2   0  -5 31.9337 21.8850   8
   2   0   5 114.178 27.2884   4
   2   0   5 30.5550 31.8854   1
   2   0   6 5617.64 229.019  34
   2   0   6 5872.53 239.034   2
   2   0   6 5735.40 238.029  21
   2   0   6 5426.06 232.655  20
   2   0   6 5312.66 227.039  31
   2   0   6 5123.10 223.529   3
   2   0   6 5494.93 227.757  26
   2   0   7 195.672 48.4339  26
   2   0   7 47.9005 48.0996  13
   2   0   7 72.4215 59.2343  21
   2   0   7 90.8328 58.7531  20
   2   0   7 62.8747 32.6535  22
   2   0   7 16.9110 42.1551  31
   2   0   7 48.6488 49.5461   1
   2   0   7 21.8634 56.4229   2
   2   0   7 49.2070 42.5991   3
   2   0   7 34.3495 47.2727  34
   2   0   7-7.78392 69.5681  14
   2   0   8 573.378 59.6174  26
   2   0   8 310.533 58.4625  13
   2   0   8 520.313 69.4778  20
   2   0   8 128.389 36.1647  22
   2   0   8 204.201 67.0493  21
   2   0   8 231.136 50.7189  31
   2   0   8 86.6418 52.8818   1
   2   0   8-2.81040 61.0734   2
   2   0   8 384.216 52.4134   3
   2   0   8 201.773 50.5210  34
   2   0   9-7.66081 41.0029  13
   2   0   9 31.9047 52.5823  21
   2   0   9-11.4985 40.5708  31
   2   0   9 6.07549 38.2790   3
   2   0   9 24.2988 44.4851   1
   2   0   9 15.8561 51.8203   2
   2   0   9 25.1468 44.5264  34
   2   0   9 24.6439 59.8613  14
   2   0  10 44857.3 1840.66  26
   2   0  10 47511.8 1862.89  23
   2   0  10 47737.6 1854.47  21
   2   0  10 45950.7 1840.26  31
   2   0  10 49675.0 1860.80  14
   2   0  10 48181.8 1845.46  13
   2   0  10 47940.0 1838.21   3
   2   0  10 50324.6 1856.11   2
   2   0  11 16.2606 50.7046  13
   2   0  11 57.2414 69.5675  23
   2   0  11-24.6531 60.6972  21
   2   0  11 22.2014 67.5023  14
   2   0  11-2.98911 43.4057  31
   2   0  11 13.4813 66.5228  33
   2   0  11 12.3609 55.3521   2
   2   0  11 26.4524 44.9079   3
   2   0  12 6737.57 329.314  33
   2   0  12 7066.56 334.526  23
   2   0  12 7585.20 326.014  21
   2   0  12 7180.45 309.683  31
   2   0  12 6842.94 312.003  13
   2   0  12 7092.76 330.107  14
   2   0  12 6387.11 311.100  15
   2   0  12 6953.91 304.441   3
   2   0  12 7526.08 327.337   2
   2   0  13 43.5573 82.7757  23
   2   0  13-13.3120 62.0029  21
   2   0  13 42.6153 58.7858  15
   2   0  13 133.918 82.1141  14
   2   0  13 10.3997 77.1422  33
   2   0  13 3.75976 54.1244  13
   2   0  14 34327.6 1316.79  13
   2   0  14 32735.5 1314.66  15
   2   0  14 33170.5 1306.63   3
   2   0  14 34089.1 1338.57  23
   2   0  14 32468.5 1331.09  33
   2   0  15-3.58718 51.6414  15
   2   0  15 38.3233 66.3013  33
   2   0  15 71.7892 76.3911  23
   2   0  15 37.9790 50.1574   3
   2   0  16 2037.95 110.856   3
   2   0  16 1801.31 110.393  15
   2   0  17 7.10209 57.4217  23
   2   0  17-3.34646 54.8703  33
   2   0  18 174.281 44.0296  33
   2   0  19-1.35796 25.2327  33
  -2  -1  19 100.740 34.9077  33
  -2   1  19 177.721 40.1186  33
  -2   1  19 136.064 30.7328  15
  -2  -1  18 38.6397 46.8594  33
  -2   1  18-21.0256 50.9955  33
  -2   1  18 23.7473 35.2781   3
  -2  -1  18 11.7808 33.4998  15
  -2   1  18 39.4276 38.8729  15
  -2   1  17 242.580 70.9859  33
  -2  -1  17 234.531 66.7637  33
  -2   1  17 265.451 49.9756   3
  -2  -1  17 344.399 52.7116  15
  -2   1  17 303.346 58.0682  15
  -2  -1  16 2373.54 129.668   3
  -2   1  16 2329.30 131.612   3
  -2   1  16 2152.07 139.662  15
  -2   1  16 2668.07 145.075  13
  -2  -1  16 2299.61 153.235  23
  -2   1  16 2518.99 154.453  23
  -2   1  16 2418.33 155.213  33
  -2  -1  16 2473.25 153.073  33
  -2   1  15 154.802 64.7778  13
  -2  -1  15 206.758 77.4828  23
  -2   1  15 121.149 76.0314  23
  -2  -1  15 177.206 55.7571   3
  -2   1  15 82.2351 57.1479   3
  -2  -1  15 82.4498 46.7809  17
  -2   1  15 218.780 53.3562  17
  -2   1  15 111.068 63.2311  15
  -2  -1  15 166.438 59.4748  15
  -2   1  15 149.611 78.0108  33
  -2  -1  15 164.777 75.3659  33
  -2   1  15 225.619 62.5503  31
  -2  -1  14 3445.79 178.994  15
  -2   1  14 2989.20 183.743  15
  -2  -1  14 3444.10 198.298  23
  -2   1  14 3545.22 196.195  23
  -2  -1  14 3325.23 166.732   3
  -2   1  14 3454.24 197.915  33
  -2  -1  14 3568.83 196.963  33
  -2  -1  14 3260.19 166.694  17
  -2   1  14 2934.04 165.929  17
  -2   1  14 3293.12 170.567   3
  -2   1  14 3210.51 175.790  31
  -2  -1  13 6413.43 297.089  15
  -2   1  13 6169.61 295.643  13
  -2  -1  13 6689.88 295.849  13
  -2   1  13 6102.98 301.714  15
  -2   1  13 7165.59 320.105  23
  -2  -1  13 6900.77 318.001  23
  -2   1  13 6464.19 293.909   1
  -2  -1  13 6212.28 295.596   1
  -2  -1  13 6259.57 283.612   3
  -2  -1  13 6813.72 316.845  33
  -2   1  13 6700.05 320.410  33
  -2  -1  13 6632.76 290.105  34
  -2  -1  13 6462.55 287.719  17
  -2   1  13 6490.82 288.236   3
  -2   1  13 6512.78 294.901  31
  -2   1  12 3870.94 197.275  13
  -2  -1  12 4005.71 196.690  15
  -2  -1  12 4011.87 193.876  13
  -2  -1  12 4124.53 212.955  33
  -2  -1  12 4220.35 193.151  34
  -2   1  12 3797.56 213.800  33
  -2  -1  12 3653.82 186.224  17
  -2  -1  12 4078.18 199.684   1
  -2   1  12 3860.09 194.921   1
  -2  -1  12 4026.29 213.193  23
  -2   1  12 4065.17 213.563  23
  -2   1  12 3695.91 191.711  31
  -2  -1  12 3962.25 191.706  31
  -2  -1  12 3850.24 183.795   3
  -2   1  12 3737.13 186.017   3
  -2  -1  11 76.3293 69.5772  14
  -2  -1  11 143.096 59.2767  15
  -2  -1  11 145.985 54.9167  13
  -2   1  11 149.379 62.6192  13
  -2  -1  11 77.1027 66.6015  23
  -2   1  11 105.339 67.9699  23
  -2  -1  11 138.181 57.9010  21
  -2  -1  11 173.102 46.4862  22
  -2  -1  11 227.206 49.3288   3
  -2   1  11 97.8912 54.8670   1
  -2   1  11 48.8632 50.7604   2
  -2   1  11 240.348 53.9481   3
  -2  -1  11 79.3090 60.9579   1
  -2  -1  11 127.104 45.4607  17
  -2  -1  11 66.8322 48.0845  34
  -2  -1  11 187.050 51.7679  31
  -2  -1  11 122.433 72.4234  33
  -2   1  11 130.805 69.5710  33
  -2   1  11 171.858 53.0559  31
  -2   1  10 20264.1 832.316  31
  -2  -1  10 21302.8 830.052  31
  -2  -1  10 21266.2 833.347  13
  -2  -1  10 20692.7 842.500  14
  -2  -1  10 21017.5 835.222  15
  -2  -1  10 19761.8 824.407  25
  -2  -1  10 21888.4 847.612  23
  -2   1  10 21960.6 847.676  23
  -2  -1  10 20220.2 838.770  21
  -2   1  10 20830.7 845.929  33
  -2   1  10 20073.9 822.699  34
  -2  -1  10 22610.7 848.401  33
  -2   1  10 20309.6 832.426   1
  -2  -1  10 21769.2 838.295   1
  -2   1  10 21114.0 834.691   2
  -2   1  10 21285.8 837.262  13
  -2  -1  10 21521.2 825.411   3
  -2   1  10 21444.5 828.604   3
  -2  -1   9 16443.0 664.407   3
  -2   1   9 17113.4 668.543   3
  -2  -1   9 17323.3 675.729  30
  -2  -1   9 17117.9 669.600  31
  -2  -1   9 16586.3 664.637  29
  -2  -1   9 15948.3 667.388  26
  -2  -1   9 16366.5 666.683  25
  -2   1   9 17774.6 686.043  23
  -2  -1   9 17765.1 686.620  23
  -2   1   9 17981.5 675.524  21
  -2  -1   9 17385.9 680.786  21
  -2  -1   9 17606.4 684.685  33
  -2   1   9 16405.5 663.905  34
  -2  -1   9 16445.5 671.598  34
  -2   1   9 17082.9 674.435   2
  -2  -1   9 16588.9 675.604   1
  -2   1   9 16699.6 673.263   1
  -2  -1   9 18102.7 678.899   2
  -2   1   9 17518.1 677.565  13
  -2  -1   9 16325.7 670.480  13
  -2  -1   9 15847.8 678.084  14
  -2  -1   9 16336.9 673.174  15
  -2   1   8 10229.1 411.452   3
  -2  -1   8 10889.3 408.884   3
  -2   1   8 9193.47 406.421  34
  -2  -1   8 11127.4 427.256  33
  -2   1   8 9513.46 414.632   1
  -2   1   8 9414.53 414.143   2
  -2  -1   8 10126.3 419.448   2
  -2  -1   8 9824.74 417.379   1
  -2   1   8 9499.17 409.794  30
  -2  -1   8 10558.2 411.890  31
  -2  -1   8 9912.54 417.722  30
  -2  -1   8 9606.35 408.520  29
  -2  -1   8 10898.5 412.856  26
  -2  -1   8 9047.23 408.811  25
  -2   1   8 10073.1 427.400  23
  -2  -1   8 10622.3 427.557  23
  -2   1   8 10033.3 415.445  21
  -2  -1   8 10906.8 424.180  21
  -2   1   8 10942.0 420.979  13
  -2  -1   8 10974.8 418.811  15
  -2  -1   8 10783.9 425.515  14
  -2   1   8 10870.7 424.492  14
  -2  -1   8 10481.3 413.993  13
  -2  -1   7 3898.54 161.848   3
  -2  -1   7 3708.74 174.962   1
  -2  -1   7 3887.37 172.539   2
  -2   1   7 3864.13 171.974   1
  -2  -1   7 4246.04 182.385  33
  -2   1   7 3453.37 162.775  34
   2   1  -7 4009.33 154.372   7
  -2  -1   7 3773.94 174.908  30
  -2  -1   7 3799.26 167.721  31
  -2   1   7 3503.57 165.742  30
  -2  -1   7 3318.43 163.668  29
   2  -1  -7 3716.87 161.649  28
  -2  -1   7 3944.75 166.399  26
  -2   1   7 3862.02 182.219  23
  -2   1   7 3324.53 157.884  25
  -2  -1   7 3705.82 168.280  25
  -2  -1   7 3484.08 179.112  23
  -2  -1   7 3779.53 173.168  20
  -2   1   7 3956.81 172.092  21
  -2  -1   7 4179.76 180.799  21
  -2  -1   7 3627.56 160.769  10
  -2   1   7 3598.24 176.461  14
  -2  -1   7 3877.66 179.439  14
  -2  -1   7 3966.52 168.223  13
  -2   1   6 140407. 5342.06   2
  -2  -1   6 152147. 5350.12  33
  -2   1   6 131681. 5338.43  34
  -2  -1   6 134708. 5336.40  18
   2   1  -6 148144. 5332.36   7
  -2   1   6 136359. 5340.90  30
  -2   1   6 138178. 5335.25  32
  -2  -1   6 143972. 5347.24  30
  -2  -1   6 143691. 5341.68  31
  -2   1   6 130029. 5332.12  29
   2  -1  -6 140348. 5338.51  28
  -2  -1   6 135130. 5341.03  29
  -2  -1   6 140360. 5340.29  26
  -2  -1   6 146954. 5350.05  23
  -2  -1   6 137362. 5342.29  25
  -2   1   6 143335. 5349.73  23
  -2  -1   6 145659. 5344.51  20
  -2  -1   6 144970. 5348.87  21
  -2   1   6 147325. 5344.57  21
  -2  -1   6 130379. 5342.57   4
  -2   1   6 150518. 5348.74  14
  -2  -1   6 143679. 5348.53  14
  -2  -1   5 33362.0 1248.00   3
  -2  -1   5 33380.0 1253.53   4
  -2   1   5 31699.4 1252.83   1
  -2   1   5 30669.7 1250.12   2
  -2  -1   5 33423.5 1253.88   2
  -2  -1   5 33140.5 1255.05   1
  -2  -1   5 35136.7 1257.05  33
  -2  -1   5 31924.6 1246.80  18
   2   1  -5 33582.9 1243.07   7
  -2   1   5 30100.7 1246.15  32
  -2  -1   5 32122.5 1254.64  30
  -2  -1   5 32969.8 1250.87  31
   2  -1  -5 30444.1 1248.39  28
  -2  -1   5 31075.6 1250.84  29
  -2  -1   5 32521.5 1249.51  26
  -2   1   5 33082.1 1257.38  23
  -2  -1   5 33650.7 1257.04  23
  -2   1   5 32613.9 1252.42  21
  -2  -1   5 31256.8 1252.07  20
  -2  -1   5 34682.8 1257.95  21
  -2  -1   5 33445.3 1248.98  10
  -2  -1   5 32459.9 1251.00  13
  -2  -1   5 33860.5 1256.72  14
  -2   1   5 33283.3 1256.41  14
  -2  -1   4 84259.6 3184.39   3
  -2  -1   4 89174.3 3190.65   6
  -2  -1   4 86505.2 3189.00   4
  -2  -1   4 76220.4 3183.26  18
   2   1  -4 82381.9 3180.18   7
  -2  -1   4 85832.9 3190.80   1
  -2   1   4 85515.9 3186.41   2
  -2  -1   4 86417.0 3188.69   2
  -2   1   4 77402.0 3184.46  32
   2  -1  -4 83858.6 3186.46  28
  -2  -1   4 81865.6 3185.14  26
  -2  -1   4 81751.9 3190.59  23
  -2   1   4 87213.1 3191.69  23
  -2  -1   4 82024.7 3187.68  20
  -2   1   4 87198.6 3188.34  21
  -2  -1   4 86338.5 3185.95  10
  -2  -1   4 86938.5 3191.31  14
  -2   1   4 84953.6 3191.07  14
  -2  -1   3 140927. 5281.38   6
  -2  -1   3 144732. 5277.18   3
  -2  -1   3 144006. 5280.75   4
  -2  -1   3 129373. 5276.40  18
  -2   1   3 131279. 5278.53  32
  -2  -1   3 141665. 5278.69  31
   2  -1  -3 136274. 5279.31  28
  -2  -1   3 138703. 5277.21  26
  -2  -1   3 141876. 5277.75  10
  -2  -1   3 138194. 5281.68  23
  -2   1   3 136722. 5281.40  23
  -2  -1   3 141934. 5279.47  20
  -2   1   3 132545. 5277.18   2
  -2  -1   3 147907. 5282.65   1
   2   1  -3 138436. 5273.39   7
  -2  -1   3 141233. 5278.85  13
  -2  -1   3 138828. 5281.46  14
  -2  -1   2 3593.79 136.616   8
  -2  -1   2 3167.83 136.111   7
  -2   1   2 3485.35 137.023   2
   2  -1  -2 3553.71 142.012  28
  -2  -1   2 3661.87 138.746  10
  -2  -1   2 3373.15 141.328  23
  -2  -1   2 3599.48 142.559  21
  -2  -1   2 3565.72 141.499  14
  -2  -1   2 3638.51 139.830  13
   2   1  -2 3642.79 138.878   3
  -2  -1   2 3620.21 141.893   4
  -2  -1   2 3602.46 138.097   3
  -2   1   2 3382.81 141.429  32
  -2  -1   2 3626.90 139.625  31
   2   1  -1 179263. 6808.69   3
  -2  -1   1 178796. 6810.11   4
   2   1  -1 179363. 6809.81   8
  -2  -1   1 167389. 6808.48   9
  -2  -1   1 177864. 6809.98   8
   2   1  -1 179785. 6808.90   9
   2   1  -1 179370. 6808.14  12
   2   1  -1 201005. 6811.10  11
   2  -1   0 44083.7 1759.66   2
   2  -1   0 49113.7 1760.75   7
  -2  -1  -1 16364.5 600.629  27
   2   1   1 14337.2 595.555  11
   2  -1   1 15376.0 597.112  10
  -2  -1  -1 14229.2 597.122  12
   2   1   1 15853.8 600.111  24
  -2  -1  -1 16521.3 596.386   1
   2  -1   1 15834.9 597.047   3
  -2   1  -1 15499.9 597.259   3
  -2   1  -1 16240.2 596.376   7
   2  -1   1 16355.8 595.687   7
  -2  -1  -2 90857.9 3563.42   4
  -2   1  -2 96727.1 3562.59   5
   2  -1   2 93875.0 3564.20   3
   2  -1   2 104867. 3569.85   2
  -2  -1  -2 89115.0 3564.35   1
   2   1   2 95718.8 3563.95   1
   2  -1   2 93069.3 3567.51  34
  -2  -1  -2 93467.4 3567.40   8
  -2   1  -2 92070.0 3561.06   7
   2  -1   2 93679.5 3561.96   9
   2  -1   2 89939.3 3564.37  31
  -2  -1  -2 92987.9 3566.86  27
   2  -1   2 101037. 3568.32  29
   2   1   2 96637.1 3565.91  26
   2  -1   2 95610.8 3565.06  22
   2   1   2 89835.2 3566.70  24
   2   1   2 94778.4 3566.36  20
   2   1   2 89411.8 3563.90  11
   2  -1   2 92413.0 3564.76  10
  -2  -1  -2 95690.8 3568.28  16
   2  -1   2 94537.9 3564.94  13
   2  -1   3 16399.0 589.886   2
   2   1   3 14919.7 582.781   1
   2  -1   3 14694.8 585.934   1
   2  -1   3 14613.4 580.954  17
  -2  -1  -3 14791.3 586.026  16
  -2  -1  -3 15051.2 584.867   8
   2  -1   3 15058.2 582.281  31
   2  -1   3 15921.4 585.915  29
   2   1   3 14933.3 583.875  26
   2  -1   3 16049.3 583.362  10
   2  -1   3 15205.3 587.555  11
   2   1   3 14535.1 584.918  20
   2   1   3 14444.0 585.098  21
   2  -1   3 14712.6 581.983  22
   2  -1   3 15248.0 581.871   3
  -2   1  -3 15258.7 578.331   5
   2  -1   3 15248.6 583.330  13
   2  -1   4 38192.6 1334.48   2
   2  -1   4 34368.8 1329.66   1
   2   1   4 35733.9 1327.31   1
   2  -1   4 34927.7 1329.65  34
  -2  -1  -4 35255.0 1328.97  16
   2  -1   4 32912.7 1326.25  18
   2  -1   4 33241.5 1323.61  17
  -2  -1  -4 34564.2 1327.59   8
   2  -1   4 32208.1 1324.95  31
   2  -1   4 36075.0 1328.92  29
   2  -1   4 33886.1 1326.69  26
   2   1   4 35541.9 1327.58  26
   2  -1   4 34995.2 1329.79  12
   2  -1   4 34177.2 1325.65  10
   2  -1   4 35778.1 1331.66  11
   2  -1   4 34287.4 1324.80  22
   2  -1   4 34581.7 1333.81  21
   2   1   4 35517.7 1329.54  20
   2   1   4 32346.4 1328.68  21
   2  -1   4 35849.0 1328.08   4
   2  -1   4 33969.8 1324.42   3
   2  -1   4 35856.5 1327.11  13
   2   1   5 1084.63 72.2420   1
   2   1   5 1188.78 71.3856  34
   2  -1   5 1328.20 76.3655  34
   2  -1   5 1316.30 67.6343  17
   2  -1   5 1701.10 73.2469  18
  -2   1  -5 1282.43 63.2436   8
   2  -1   5 1813.26 74.0653  31
   2  -1   5 1521.20 76.0172  29
   2  -1   5 1963.92 76.9696  26
   2   1   5 1892.46 79.2133  26
   2  -1   5 1431.68 81.1893  11
   2  -1   5 1591.55 71.9660  10
   2  -1   5 1695.07 75.5210  13
   2   1   5 948.099 73.9904  21
   2  -1   5 1342.09 84.3447  21
   2  -1   5 1214.19 67.7364  22
   2   1   5 1424.29 79.4481  20
   2  -1   5 1294.67 72.3879   4
  -2   1  -5 1465.87 66.5800  16
   2  -1   6 10173.2 420.713  31
   2   1   6 9356.04 414.243  32
   2   1   6 10180.6 434.316  14
   2   1   6 11040.7 424.635  26
   2  -1   6 11351.5 424.715  26
   2  -1   6 11491.5 434.372   2
   2  -1   6 10243.4 426.953   1
   2  -1   6 10674.7 435.016  21
   2   1   6 10891.8 427.955  20
   2  -1   6 10745.6 431.005  20
   2  -1   6 10356.6 418.917  22
   2   1   6 9655.00 427.133  21
  -2   1  -6 11119.0 413.849   8
   2  -1   6 10615.6 419.105  17
   2  -1   6 10882.0 422.253  18
  -2   1  -6 11325.9 417.412  16
   2   1   6 10695.7 422.724  34
   2  -1   6 11250.6 427.689  34
   2  -1   6 10775.3 420.270   3
   2  -1   6 10323.4 423.554   4
   2   1   7 4907.90 231.320  14
   2  -1   7 5083.01 218.147  13
   2  -1   7 4920.94 218.120  26
   2   1   7 4806.39 218.351  26
   2  -1   7 5208.56 223.397  34
   2  -1   7 4860.80 212.818  17
   2   1   7 5279.14 220.618   1
   2  -1   7 5286.34 224.012   1
   2   1   7 5347.65 230.577   2
   2  -1   7 5644.47 232.603   2
   2   1   7 5180.30 225.048  20
   2  -1   7 5207.22 226.944  20
   2  -1   7 5208.82 213.011  22
   2   1   7 5065.58 226.859  21
   2  -1   7 5248.48 234.721  21
   2  -1   7 4997.19 216.403  31
   2  -1   7 4798.76 218.105   4
   2   1   7 5217.37 217.611   3
   2  -1   7 5008.63 213.857   3
   2  -1   8 155.987 46.1158  26
   2   1   8 140.922 52.0819  13
   2  -1   8 101.331 44.2637  13
   2  -1   8 128.241 37.2694  22
   2   1   8 102.805 54.3455  21
   2  -1   8 84.2490 64.4061  21
   2  -1   8 203.453 60.7626  20
   2   1   8 36.2110 59.6500   2
   2   1   8 186.909 45.5680   3
   2  -1   8 96.0799 42.7138   3
   2  -1   8 135.674 62.8497   2
   2  -1   8 90.5770 54.1314   1
   2   1   8 144.368 48.1008   1
   2  -1   8 129.858 38.4398  17
   2  -1   8 96.6722 41.3825  31
   2  -1   8 124.520 53.4428  34
   2  -1   9 5149.24 231.357  17
   2   1   9 5524.77 244.702  13
   2   1   9 5283.41 245.393  21
   2  -1   9 5235.16 233.471   3
   2   1   9 5457.63 236.861   3
   2   1   9 5762.60 250.345   2
   2  -1   9 6391.24 256.896   2
   2  -1   9 5436.48 242.333   1
   2   1   9 5527.46 238.402   1
   2  -1   9 5535.92 257.396  14
   2  -1   9 5103.14 238.465  15
   2   1   9 5528.61 252.813  14
   2  -1   9 5605.88 239.471  13
   2  -1  10 6249.48 299.994  33
   2  -1  10 7069.44 288.584  34
   2   1  10 6455.92 294.152   2
   2  -1  10 7504.18 305.270   2
   2  -1  10 6860.71 287.600  13
   2   1  10 7206.16 304.394  14
   2  -1  10 6602.60 303.256  14
   2  -1  10 6514.09 285.794  15
   2  -1  10 6439.84 285.038  26
   2  -1  10 6614.59 304.519  23
   2   1  10 6551.09 305.822  23
   2   1  10 6241.32 291.999  21
   2  -1  10 6665.38 294.212  20
   2  -1  10 6778.91 300.342  21
   2  -1  10 6331.06 281.397  31
   2   1  10 5868.87 283.530  31
   2   1  10 6741.67 291.269  13
   2  -1  10 6406.54 278.569   3
   2   1  10 6285.83 281.071   3
   2  -1  11 730.961 71.6417  34
   2  -1  11 764.515 84.3070   2
   2   1  11 753.040 82.9099   2
   2  -1  11 688.121 71.0207  26
   2  -1  11 744.865 97.7063  23
   2   1  11 728.831 90.6913  23
   2   1  11 641.989 74.6538  21
   2  -1  11 636.148 82.2425  21
   2   1  11 588.835 69.8800  13
   2  -1  11 649.892 86.8494  14
   2  -1  11 566.508 67.2586  15
   2   1  11 659.831 88.9521  14
   2  -1  11 734.419 69.0069  13
   2  -1  11 599.159 62.9807   3
   2   1  11 654.683 64.8923   3
   2   1  11 583.470 66.9309  31
   2  -1  11 609.689 66.0848  31
   2  -1  11 699.179 88.7318  33
   2  -1  12 319.931 59.8764  13
   2   1  12 353.235 67.0479  13
   2  -1  12 284.883 84.5196  23
   2   1  12 332.222 86.4391  23
   2   1  12 397.464 70.9935  21
   2  -1  12 301.453 77.2840  21
   2  -1  12 323.011 60.7144  15
   2   1  12 489.351 89.2893  14
   2  -1  12 344.254 82.0553  14
   2   1  12 286.525 72.4880   2
   2  -1  12 329.294 75.3633   2
   2  -1  12 312.094 57.7434   3
   2   1  12 291.251 57.1459   3
   2  -1  12 316.662 80.8238  33
   2   1  12 304.356 61.6975  31
   2   1  12 285.606 82.5242  33
   2   1  13 2343.74 162.153  23
   2  -1  13 2375.10 157.678  23
   2  -1  13 2203.91 147.431  21
   2  -1  13 2157.08 133.604  13
   2   1  13 2220.47 140.547  15
   2  -1  13 2336.98 159.018  14
   2   1  13 2312.02 138.862  13
   2  -1  13 2143.28 131.988  15
   2  -1  13 2468.10 155.391  33
   2   1  13 2246.38 158.957  33
   2   1  13 2185.43 132.703  31
   2   1  14 1221.44 118.176  23
   2  -1  14 1269.27 119.473  23
   2  -1  14 1165.60 87.9943   3
   2  -1  14 1141.32 108.499  33
   2   1  14 1007.43 114.390  33
   2   1  14 1106.49 96.0645  15
   2  -1  14 984.890 89.1416  15
   2   1  14 1208.82 99.8360  13
   2   1  14 1103.28 89.5328   3
   2   1  14 1026.06 90.1344  31
   2  -1  15 4801.17 230.187  15
   2   1  15 4903.63 238.981  13
   2   1  15 4753.49 236.495  15
   2  -1  15 5291.94 258.843  23
   2   1  15 5438.77 261.273  23
   2   1  15 5004.07 255.237  33
   2  -1  15 5318.70 252.035  33
   2  -1  15 5200.59 230.072   3
   2   1  15 4816.07 229.194   3
   2  -1  16 165.451 46.8219  15
   2   1  16 187.047 52.3434  15
   2  -1  16 185.142 66.5615  33
   2   1  16 232.102 71.7252  33
   2  -1  16 234.112 73.2900  23
   2   1  16 281.254 76.4036  23
   2   1  16 205.132 49.2322   3
   2   1  17 80.7860 38.7933   3
   2   1  17 136.011 58.4646  23
   2  -1  17 38.2155 55.7056  23
   2   1  17 11.8386 38.1871  15
   2  -1  17 52.4371 48.1178  33
   2   1  17-48.4767 58.2383  33
   2  -1  18 998.445 70.1952  33
   2   1  18 1026.93 76.0383  33
   2   1  19 472.799 39.8663  33
  -2   2  19 1647.97 86.1840  33
  -2   2  19 1398.04 76.6209  15
  -2  -2  18 61.4558 40.5276  33
  -2   2  18 14.4820 48.7869  33
  -2   2  18 35.0152 34.7373   3
  -2   2  18 60.3607 41.6509  15
  -2  -2  18-5.18242 30.7179  15
  -2  -2  17 2304.23 128.924  33
  -2   2  17 1930.29 130.618  33
  -2   2  17 2026.46 123.478  15
  -2  -2  17 2049.06 110.854  15
  -2   2  17 1974.86 112.521   3
  -2   2  16 385.629 60.0045   3
  -2   2  16 287.399 67.5998  13
  -2   2  15 289.060 71.0045  13
  -2  -2  15 325.896 83.8730  23
  -2   2  15 213.804 77.4002  23
  -2   2  15 257.382 62.5083   3
  -2  -2  15 376.023 59.5095   3
  -2  -2  15 335.127 62.1085  15
  -2   2  15 274.969 73.2014  15
  -2  -2  15 363.795 54.8978  17
  -2   2  15 319.508 55.9049  17
  -2  -2  15 320.665 79.5368  33
  -2   2  15 319.366 66.5458  31
  -2   2  15 292.624 84.0155  33
  -2  -2  14 505.757 95.1251  23
  -2   2  14 583.127 95.8176  23
  -2  -2  14 588.266 67.5133   3
  -2   2  14 555.223 69.9964   3
  -2  -2  14 703.154 75.5944  15
  -2   2  14 385.684 79.8539  15
  -2  -2  14 491.563 63.6555  17
  -2  -2  14 482.485 70.8804  34
  -2   2  14 538.242 77.1934  31
  -2  -2  14 388.056 89.9164  33
  -2   2  14 496.899 99.4328  33
  -2   2  13 8876.19 404.592  31
  -2  -2  13 9634.48 404.606  15
  -2   2  13 9214.93 410.642  13
  -2  -2  13 9575.22 424.284  23
  -2   2  13 9904.15 425.482  23
  -2  -2  13 9501.66 409.034   1
  -2  -2  13 9560.20 394.973   3
  -2  -2  13 9027.23 395.520  17
  -2  -2  13 10281.5 426.087  33
  -2  -2  13 9865.47 405.126  34
  -2   2  13 9769.51 430.133  33
  -2   2  13 8555.82 396.320   3
  -2  -2  12 15138.7 600.684  34
  -2   2  12 14663.8 619.352  33
  -2  -2  12 15593.3 617.570  33
  -2  -2  12 14440.0 591.471  17
  -2   2  12 13841.6 595.398   1
  -2  -2  12 15045.8 589.368   3
  -2  -2  12 14701.8 603.446   1
  -2   2  12 13830.1 600.280  31
  -2  -2  12 14765.3 600.324  15
  -2  -2  12 15209.4 598.908  26
  -2   2  12 14871.0 614.915  23
  -2  -2  12 15768.9 621.041  23
  -2  -2  12 14220.2 590.982  22
  -2   2  12 14348.1 605.236  13
  -2   2  12 13547.7 592.323   3
  -2   2  11 1353.64 113.413  33
  -2  -2  11 1428.56 108.655  33
  -2  -2  11 1260.15 96.0660  34
  -2  -2  11 1236.31 85.4918  17
  -2   2  11 1378.97 98.1347  31
  -2   2  11 1429.52 91.6365   3
  -2  -2  11 1414.47 94.2881  26
  -2  -2  11 1453.02 114.907  23
  -2   2  11 1433.57 110.972  23
  -2  -2  11 1162.06 86.5449  22
  -2  -2  11 1603.52 112.594  21
  -2  -2  11 1229.86 91.0150  13
  -2  -2  11 1251.60 105.150  14
  -2  -2  11 1313.71 92.7559  15
  -2   2  11 1379.60 103.842  13
  -2   2  11 1205.07 91.1892   2
  -2   2  11 1358.11 93.5645   1
  -2  -2  11 1323.12 85.5184   3
  -2  -2  11 1378.09 103.367   1
  -2  -2  10 11107.8 445.827  33
  -2  -2  10 10541.3 434.824  34
  -2  -2  10 10630.0 443.400  14
  -2  -2  10 10608.0 431.576  15
  -2  -2  10 10718.7 430.501  13
  -2  -2  10 10186.5 426.896  29
  -2  -2  10 9770.26 426.971  26
  -2   2  10 10436.5 443.992  23
  -2  -2  10 10980.6 446.784  23
  -2  -2  10 10815.4 443.252  21
  -2   2  10 9563.07 428.724   1
  -2   2  10 9971.09 431.039   2
  -2  -2  10 11166.3 424.585   3
  -2  -2  10 10493.4 437.917   1
  -2   2  10 10073.6 438.492  13
  -2   2  10 10042.1 428.371   3
  -2  -2   9 541.176 55.4697  17
  -2   2   9 515.645 61.2239   1
  -2  -2   9 631.745 75.2522   1
  -2   2   9 467.023 59.9618   2
  -2  -2   9 564.389 66.3548  30
  -2  -2   9 600.772 60.6624  29
  -2  -2   9 526.712 58.3882  26
  -2  -2   9 603.272 59.6694  25
  -2   2   9 556.290 75.3827  23
  -2  -2   9 543.211 64.1707  20
  -2  -2   9 469.122 55.9294  22
  -2  -2   9 730.492 54.4348   3
  -2  -2   9 495.970 69.9791  14
  -2  -2   9 600.818 61.4366  15
  -2  -2   9 862.224 64.0430  13
  -2  -2   8 3846.05 130.322   3
  -2  -2   8 2929.26 148.670  33
  -2  -2   8 3086.18 130.407  17
  -2  -2   8 3213.66 125.787  18
  -2  -2   8 2359.02 136.053   1
  -2   2   8 2008.85 127.123   1
  -2  -2   8 1879.87 131.306  30
  -2  -2   8 3309.10 131.099  31
   2  -2  -8 1924.89 123.272  28
  -2  -2   8 1885.82 125.275  29
  -2  -2   8 3783.49 138.793  26
  -2  -2   8 2113.01 127.866  25
  -2  -2   8 2631.48 144.699  23
  -2   2   8 2144.09 142.834  23
  -2  -2   8 2443.88 141.468  21
  -2  -2   8 3262.48 141.809  20
  -2  -2   8 3136.42 128.230  10
  -2  -2   8 2976.23 130.758  13
  -2  -2   8 2841.45 146.529  14
  -2  -2   8 3126.59 136.421  15
  -2  -2   7 10832.7 397.834   3
  -2  -2   7 10157.9 405.998   4
  -2   2   7 9420.59 393.016  34
  -2  -2   7 10427.4 411.595  33
  -2  -2   7 10423.4 401.012  17
  -2  -2   7 9847.85 396.660  18
  -2   2   7 9522.17 402.584   1
  -2  -2   7 9591.50 406.581   1
  -2  -2   7 10701.2 401.369  31
  -2   2   7 8907.49 394.656  30
  -2  -2   7 10046.2 410.343  30
  -2   2   7 9239.86 395.671  32
  -2  -2   7 9676.42 403.225  29
   2  -2  -7 9548.07 401.976  28
  -2  -2   7 10686.1 401.881  26
  -2  -2   7 9845.92 404.745  25
  -2  -2   7 10015.1 412.274  23
  -2   2   7 9992.80 412.727  23
  -2  -2   7 10458.0 414.429  21
  -2  -2   7 9858.42 405.706  20
  -2  -2   7 10317.0 399.190  10
  -2  -2   7 10190.7 410.994  14
  -2  -2   7 10509.8 401.863  13
  -2  -2   7 10157.5 403.799  15
  -2  -2   6 12587.3 503.026   1
  -2   2   6 12482.1 497.652   2
  -2   2   6 12455.6 500.066   1
  -2  -2   6 13209.3 504.704  33
  -2   2   6 11671.9 490.422  34
  -2  -2   6 13352.2 497.869  17
  -2  -2   6 12791.9 494.982  18
  -2   2   6 11676.8 495.240  32
  -2   2   6 11586.4 492.716  30
  -2  -2   6 13106.1 506.201  30
  -2  -2   6 13806.6 498.562  31
  -2  -2   6 12547.4 501.442  29
   2  -2  -6 12656.8 500.400  28
  -2  -2   6 13049.9 497.250  26
  -2  -2   6 12796.7 502.076  25
  -2   2   6 12707.9 506.236  23
  -2  -2   6 13091.0 506.012  23
  -2  -2   6 12651.2 500.730  20
  -2  -2   6 12945.6 507.269  21
  -2  -2   6 12783.5 502.308   4
  -2  -2   6 12926.8 493.692   3
  -2  -2   6 12710.3 499.099  15
  -2  -2   6 12310.0 504.606  14
  -2  -2   5 247.140 38.8318   6
  -2   2   5 199.418 29.5215   2
  -2   2   5 191.770 34.1520   1
  -2   2   5 210.556 23.3393  34
  -2  -2   5 263.272 30.4917  17
  -2  -2   5 317.673 30.4770  18
   2   2  -5 252.852 12.3007   9
  -2   2   5 215.045 32.0233  32
  -2  -2   5 233.231 40.3136  33
  -2  -2   5 333.537 31.8824  31
  -2   2   5 152.649 25.9596  30
  -2  -2   5 255.900 40.8638  30
   2  -2  -5 173.178 37.5860  28
  -2  -2   5 392.505 33.1256  26
  -2  -2   5 175.517 38.7035  23
  -2   2   5 246.219 40.3176  23
  -2  -2   5 222.219 38.3664  25
  -2  -2   5 403.733 47.2420  21
  -2  -2   5 297.270 36.3063  20
  -2  -2   5 266.361 30.9942  10
  -2  -2   5 262.221 34.0892  15
  -2  -2   5 282.045 32.7806  13
  -2  -2   5 339.323 42.6417  14
  -2  -2   4 48299.0 1784.13   6
  -2  -2   4 49796.6 1782.70   4
  -2  -2   4 49040.6 1783.29   1
  -2  -2   4 49320.8 1776.27   3
  -2  -2   4 48277.3 1782.13  33
  -2   2   4 42593.2 1772.20  34
  -2  -2   4 47825.2 1779.14  17
   2   2  -4 44693.6 1769.01   9
  -2   2   4 43889.7 1780.39  32
   2  -2  -4 46655.0 1782.55  28
  -2  -2   4 46013.4 1777.47  26
  -2   2   4 43386.1 1781.18  23
  -2  -2   4 46937.0 1782.20  23
  -2  -2   4 49784.5 1785.94  21
  -2  -2   4 46929.2 1779.85  20
  -2  -2   4 48498.5 1780.05  15
  -2  -2   4 48754.1 1779.11  13
  -2  -2   4 49468.9 1783.49  14
  -2  -2   4 50881.4 1778.81  10
  -2  -2   3 176429. 6388.43   1
  -2  -2   3 180638. 6382.89   3
  -2   2   3 161224. 6387.72  32
   2  -2  -3 174760. 6389.51  28
  -2  -2   3 176568. 6384.05  10
  -2  -2   3 174927. 6387.98  11
  -2   2   3 160446. 6385.39  23
  -2  -2   3 163826. 6386.33  23
  -2  -2   3 176288. 6389.65  21
  -2  -2   3 172518. 6386.97  33
   2   2  -3 172858. 6380.19   8
  -2  -2   3 164680. 6378.26   7
  -2  -2   3 171382. 6387.51   4
   2  -2  -3 150562. 6379.20   6
  -2  -2   3 174858. 6387.14  14
  -2  -2   2 3659.05 158.392  33
  -2   2   2 3358.82 161.172  32
   2  -2  -2 3525.74 162.819  28
  -2  -2   2 4172.38 160.126  11
  -2  -2   2 4213.06 156.274  12
   2   2  -2 3542.25 156.089  24
  -2  -2   2 3779.13 157.492  23
  -2  -2   2 3874.28 160.512  21
  -2  -2   2 4183.20 152.495   9
  -2  -2   2 4212.84 157.832  14
  -2  -2   2 3950.40 160.428   1
   2   2  -1 72207.9 2868.82  24
  -2  -2   1 73512.0 2869.02  22
  -2  -2   1 76194.1 2868.04  17
  -2  -2   1 78166.9 2867.64   1
  -2  -2   1 74289.9 2864.57  12
  -2  -2   1 77274.6 2867.30  11
   2  -2   0 2959.51 120.190  29
  -2  -2   0 2953.20 118.013  22
   2   2   0 2984.93 122.813  24
  -2   2   0 2693.41 116.686   6
  -2   2   0 3019.72 122.750  32
  -2  -2   0 3004.28 114.126  11
  -2  -2   0 3110.31 114.391   1
  -2   2   0 2603.68 116.121   2
  -2   2  -1 13689.6 539.989  32
   2  -2   1 14159.9 542.816  29
   2  -2   1 14659.9 537.367   7
   2  -2   1 13197.2 539.827   2
   2  -2   2 284865. 10866.1  15
   2  -2   2 291764. 10867.9  10
  -2  -2  -2 267420. 10864.6  11
   2  -2   2 295788. 10869.8  22
   2  -2   2 297704. 10871.5   2
   2  -2   2 288016. 10868.1  33
  -2   2  -2 293834. 10866.7  32
   2  -2   3 484.040 35.6877  22
   2   2   3 434.846 33.2183  21
   2  -2   3 560.725 46.4869  21
   2   2   3 391.369 29.4554   1
   2  -2   3 578.018 33.3655   3
   2  -2   3 485.511 40.6704   2
   2  -2   3 475.255 30.2626  15
   2  -2   3 515.417 34.5836  10
   2  -2   3 706.926 41.6908  12
   2  -2   3 552.352 31.9115  17
   2  -2   4 6316.07 257.198  18
   2  -2   4 6596.57 254.769  17
  -2   2  -4 6031.64 247.793  27
   2  -2   4 6691.92 261.058  12
   2  -2   4 6319.53 255.853  10
   2  -2   4 6611.46 263.635  11
   2   2   4 5939.96 255.686  21
   2  -2   4 6659.08 266.072  21
   2  -2   4 6495.63 256.486  22
   2  -2   4 6481.62 260.940   1
   2  -2   4 6429.85 263.527   2
   2  -2   4 6558.65 254.544   3
   2   2   4 6602.10 254.220   1
   2  -2   4 7231.00 263.653  29
   2  -2   4 6551.89 256.484  13
   2  -2   4 6401.42 254.705  15
   2   2   4 6527.87 261.332  14
  -2   2  -4 6303.70 248.294   5
   2  -2   5 17539.8 649.189  29
   2  -2   5 17262.4 645.707  26
   2  -2   5 15207.2 646.884   1
   2   2   5 16364.7 642.042   1
   2  -2   5 16063.7 650.706   2
   2  -2   5 16678.9 655.068  21
   2  -2   5 16125.7 642.874  22
   2   2   5 15439.7 644.488  21
   2  -2   5 17363.0 642.201  17
   2  -2   5 16502.5 644.735  18
   2  -2   5 16776.2 644.273  13
   2  -2   5 17310.4 643.697  15
   2   2   5 15956.7 649.754  14
   2  -2   6 321.222 40.8951   3
   2  -2   6 302.486 57.6734   1
   2   2   6 316.334 44.8109   1
   2  -2   6 283.125 58.4316  34
   2  -2   6 327.042 40.6653  17
   2  -2   6 362.506 47.3609  18
   2  -2   6 346.327 43.9575  10
   2  -2   6 323.335 59.9388  33
   2   2   6 283.165 44.8741  32
   2  -2   6 256.953 52.6878  29
   2  -2   6 399.701 50.7442  26
   2  -2   6 301.524 59.6805  11
   2   2   6 289.298 50.4367  21
   2  -2   6 278.218 69.1180  21
   2  -2   6 276.375 44.1435  22
   2  -2   6 281.459 52.1451   4
   2   2   6 310.733 60.9620  14
   2  -2   6 411.385 45.3852  13
   2  -2   6 376.148 43.2492  15
   2  -2   7 4376.36 192.127  34
   2  -2   7 4199.44 192.247  33
   2  -2   7 4224.25 181.827  18
   2  -2   7 4376.25 178.387  17
   2  -2   7 4242.11 197.752   2
   2  -2   7 4085.84 189.156   1
   2  -2   7 4329.15 178.735   3
   2   2   7 3232.09 172.586  32
   2  -2   7 4521.61 186.416  29
   2  -2   7 4383.16 184.201  26
   2  -2   7 4328.31 195.443  11
   2  -2   7 4161.43 180.261  10
   2  -2   7 4491.74 195.650  20
   2  -2   7 4063.73 201.252  21
   2  -2   7 3790.01 176.964  22
   2   2   7 3743.64 184.473  21
   2  -2   7 3961.75 185.207   4
   2   2   7 4150.30 194.961  14
   2  -2   7 4311.34 182.006  15
   2  -2   7 4161.43 181.317  13
   2  -2   8 789.339 66.4854   4
   2  -2   8 793.314 63.0366  15
   2  -2   8 970.601 67.7506  13
   2  -2   8 1024.73 72.3451  26
   2  -2   8 755.059 91.4041  23
   2  -2   8 652.278 56.6826  22
   2  -2   8 984.290 81.6719  20
   2  -2   8 791.951 86.8140  21
   2   2   8 487.611 63.2035  21
   2   2   8 658.708 74.1602   2
   2   2   8 634.639 59.4399   1
   2  -2   8 570.666 70.4050   1
   2  -2   8 776.486 80.3339   2
   2  -2   8 760.522 59.3369   3
   2  -2   8 913.248 67.6091  18
   2  -2   8 752.430 57.8321  17
   2  -2   8 805.570 71.7711  34
   2  -2   8 827.685 80.3121  33
   2  -2   8 905.667 64.3448  10
   2  -2   9 9520.04 376.853  13
   2  -2   9 8915.16 374.622  15
   2  -2   9 9221.13 394.906  14
   2   2   9 9516.19 391.775  14
   2   2   9 9193.33 385.774  13
   2  -2   9 8236.94 367.242  22
   2   2   9 8788.65 379.978  21
   2  -2   9 10414.8 395.585   2
   2   2   9 8418.50 371.134   1
   2   2   9 9107.13 387.549   2
   2  -2   9 9384.35 371.910   3
   2  -2   9 9318.12 370.403  17
   2   2   9 9235.10 377.266   3
   2  -2   9 9170.83 380.253   4
   2  -2  10 818.883 71.6282  34
   2  -2  10 961.713 87.7102   2
   2   2  10 842.415 78.6035   2
   2  -2  10 734.626 62.8510   3
   2   2  10 705.430 78.8367  14
   2  -2  10 769.677 67.6149  13
   2  -2  10 775.820 85.4205  14
   2  -2  10 760.027 65.4646  15
   2  -2  10 784.784 68.1030  26
   2   2  10 729.940 86.9600  23
   2  -2  10 891.579 92.5550  23
   2  -2  10 899.207 86.8853  21
   2  -2  10 670.826 79.0697  20
   2  -2  10 677.002 80.0952  33
   2   2  10 633.662 65.5551  31
   2   2  10 654.646 74.4209  13
   2   2  10 636.382 67.1064   3
   2  -2  11 5695.68 286.413  33
   2  -2  11 6773.76 278.670  34
   2  -2  11 6167.10 265.491   3
   2  -2  11 6463.03 291.102   2
   2   2  11 6065.47 281.329   2
   2   2  11 6182.61 287.946  14
   2  -2  11 6053.41 270.250  15
   2  -2  11 6518.57 295.370  14
   2  -2  11 5983.22 272.943  26
   2   2  11 5982.48 295.526  23
   2  -2  11 6178.85 295.949  23
   2  -2  11 6394.59 286.588  20
   2  -2  11 6318.69 291.550  21
   2   2  11 5665.73 273.433  31
   2   2  11 5999.64 279.878  13
   2   2  11 5618.50 268.656   3
   2  -2  12 2730.84 142.467  34
   2  -2  12 2448.99 152.167  33
   2   2  12 2537.08 149.169   2
   2  -2  12 2553.13 132.908   3
   2  -2  12 2482.66 142.685  26
   2  -2  12 2525.77 164.474  23
   2   2  12 2362.03 163.312  23
   2  -2  12 2616.30 161.923  21
   2   2  12 2457.57 145.154  13
   2  -2  12 2281.60 135.195  15
   2  -2  12 2359.29 160.318  14
   2   2  12 2303.05 133.163   3
   2   2  12 2413.32 139.719  31
   2  -2  13 4271.63 229.820  23
   2   2  13 4134.17 227.504  23
   2  -2  13 4243.80 220.986  21
   2  -2  13 4553.02 227.468  14
   2  -2  13 4006.01 198.841  15
   2   2  13 3910.32 202.597  31
   2  -2  13 4235.96 219.673  33
   2   2  13 3734.32 226.919  33
   2  -2  14 516.311 66.0191   3
   2   2  14 301.538 64.8956   3
   2  -2  14 543.466 92.1340  23
   2   2  14 435.304 85.7931  23
   2   2  14 413.276 75.7796  15
   2  -2  14 318.316 57.7053  15
   2   2  14 450.302 67.9674  31
   2   2  14 405.151 95.2538  33
   2  -2  14 525.321 79.6297  33
   2   2  14 483.005 73.5024  13
   2   2  15 108.066 51.4025   3
   2  -2  15 247.449 73.0914  23
   2   2  15 213.668 77.8161  23
   2   2  15 166.580 60.2586  15
   2  -2  15 207.157 66.9360  33
   2   2  15 251.513 78.3218  33
   2   2  15 245.947 62.8934  13
   2   2  16 908.793 79.4445  15
   2   2  16 756.704 77.3166  13
   2   2  16 814.787 70.6520   3
   2  -2  16 884.558 83.8861  33
   2   2  16 975.799 97.6953  33
   2  -2  16 803.109 89.4668  23
   2   2  16 907.867 93.1240  23
   2   2  17 3487.01 169.501  15
   2   2  17 3468.27 163.405   3
   2   2  17 3594.49 180.433  23
   2  -2  17 3710.33 173.372  33
   2   2  17 3806.36 186.121  33
   2  -2  18 437.277 44.8288  33
   2   2  18 424.016 55.7928  33
   2   2  19-6.92208 24.7110  33
  -2   3  19 1457.39 77.5362  33
  -2   3  19 1330.01 73.3144  15
  -2   3  18 32.6044 46.6187  33
  -2   3  18 80.7201 41.8182  15
  -2  -3  17 5024.16 223.899  33
  -2   3  17 5207.56 237.198  33
  -2   3  17 4620.01 223.162  13
  -2   3  17 4810.71 227.169  15
  -2  -3  17 4790.46 211.483  15
  -2   3  17 4795.10 216.703   3
  -2  -3  16 400.086 54.7410  15
  -2   3  16 433.950 61.9506   3
  -2   3  16 348.224 68.0109  13
  -2   3  15 1399.74 121.429  33
  -2  -3  15 1571.68 112.172  33
  -2   3  15 1105.82 91.4753  17
  -2  -3  15 1343.63 89.5895  17
  -2  -3  15 1569.57 119.597  23
  -2   3  15 1357.49 114.230  23
  -2   3  15 1292.09 112.905  15
  -2   3  15 1402.60 111.526  13
  -2  -3  15 1430.81 94.2290  15
  -2   3  15 1517.91 102.292   3
  -2   3  15 1292.82 101.442  31
  -2   3  14 1548.94 131.321  33
  -2  -3  14 1551.90 120.025  33
  -2  -3  14 1391.90 105.867  34
  -2  -3  14 1414.30 94.2679  17
  -2   3  14 1705.34 125.106  23
  -2  -3  14 1508.25 123.181  23
  -2  -3  14 1511.81 97.5813   3
  -2  -3  14 1412.80 98.9800  15
  -2   3  14 1347.17 114.117  13
  -2   3  14 1281.76 102.222   3
  -2   3  14 1355.13 107.976  31
  -2  -3  13 4406.21 212.410  15
  -2   3  13 4181.39 224.696  13
  -2  -3  13 4136.69 205.894  22
  -2   3  13 4589.04 233.655  23
  -2  -3  13 4768.62 237.309  23
  -2  -3  13 4382.33 207.676  17
  -2  -3  13 4998.52 224.851  34
  -2   3  13 4119.81 237.952  33
  -2  -3  13 5092.48 236.895  33
  -2   3  13 4096.36 218.367  31
  -2   3  12 1007.37 111.245  33
  -2  -3  12 1254.45 108.628  33
  -2  -3  12 1179.83 98.9556  34
  -2  -3  12 1151.79 82.7795  17
  -2  -3  12 1232.17 98.2337   1
  -2  -3  12 1238.45 83.0582   3
  -2   3  12 988.440 94.5516  31
  -2   3  12 1117.55 89.4583   3
  -2  -3  12 1228.47 93.1904  26
  -2  -3  12 1232.22 112.447  23
  -2   3  12 1104.94 104.406  23
  -2  -3  12 1092.00 85.6228  22
  -2   3  12 1183.69 102.246  13
  -2  -3  12 1108.09 85.1861  15
  -2  -3  11 5172.13 239.051  33
  -2  -3  11 4925.16 233.006  34
  -2   3  11 4756.63 241.344  33
  -2  -3  11 4642.11 216.184  17
  -2  -3  11 4904.27 214.881   3
  -2  -3  11 4863.09 231.869   1
  -2  -3  11 5040.69 222.199  15
  -2  -3  11 4796.23 238.453  14
  -2  -3  11 4825.81 223.741  29
  -2  -3  11 4521.84 221.135  26
  -2   3  11 4671.54 236.574  23
  -2  -3  11 5235.61 242.899  23
  -2  -3  11 4725.17 221.129  22
  -2  -3  11 5189.43 241.532  21
  -2   3  11 4617.85 234.480  13
  -2   3  11 4577.57 222.817   3
  -2  -3  10 858.933 82.7536  14
  -2  -3  10 912.390 71.3104  15
  -2  -3  10 652.420 71.2128  29
  -2  -3  10 757.395 70.8342  25
  -2  -3  10 886.527 71.8068  26
  -2  -3  10 973.533 88.1509  23
  -2   3  10 655.306 78.9536  23
  -2  -3  10 770.811 69.8159  22
  -2  -3  10 776.561 83.5736  21
  -2  -3  10 768.374 80.3862   1
  -2  -3  10 929.573 63.8229   3
  -2   3  10 643.951 65.6459   1
  -2  -3  10 865.224 65.6519  17
  -2  -3  10 889.430 67.0557  10
  -2  -3  10 918.611 82.0922  33
  -2  -3  10 696.809 73.2627  34
  -2  -3   9 1210.40 73.7279  18
  -2  -3   9 1277.45 94.1780   1
  -2  -3   9 1274.65 72.9819   3
  -2   3   9 1072.91 77.7771   1
  -2   3   9 997.681 73.8821   2
  -2  -3   9 1181.15 91.5717  14
  -2  -3   9 1234.17 85.2274  29
  -2  -3   9 1134.52 84.4355  25
  -2   3   9 933.514 86.3168  23
  -2  -3   9 1182.12 76.0801  10
  -2  -3   9 1340.96 87.2687   4
  -2  -3   8 1798.75 106.375   4
  -2  -3   8 1828.73 110.668  33
  -2  -3   8 1698.04 93.3692  18
  -2  -3   8 1912.26 98.7745  17
  -2   3   8 1649.75 96.5734   2
  -2   3   8 1712.52 98.6887   1
  -2  -3   8 1760.75 110.873   1
  -2  -3   8 1968.91 94.9022   3
  -2   3   8 1551.89 94.1746  32
  -2  -3   8 1989.29 114.359  30
  -2  -3   8 1806.58 104.006  29
   2  -3  -8 1819.49 106.585  28
  -2  -3   8 1664.35 104.725  25
  -2  -3   8 1859.14 99.2574  26
  -2   3   8 1707.11 110.453  23
  -2  -3   8 1941.38 113.525  23
  -2  -3   8 1927.62 116.650  21
  -2  -3   8 1841.08 104.634  22
  -2  -3   8 1861.27 106.889  20
  -2  -3   8 1990.12 99.3919  10
  -2  -3   8 1934.54 100.851  15
  -2  -3   7 2832.64 142.512   4
  -2  -3   7 3072.53 146.549  33
  -2  -3   7 2807.39 135.153  17
  -2  -3   7 2770.29 133.401  18
  -2  -3   7 2985.62 147.706   1
  -2  -3   7 3084.25 131.046   3
  -2   3   7 2734.37 137.696  32
  -2  -3   7 3017.87 148.717  30
  -2  -3   7 2851.70 144.558  29
   2  -3  -7 2944.98 145.172  28
  -2  -3   7 3310.37 147.612  25
  -2  -3   7 2814.46 134.989  26
  -2  -3   7 2953.10 146.559  23
  -2   3   7 2744.21 146.672  23
  -2  -3   7 2782.19 140.693  20
  -2  -3   7 2817.04 142.240  22
  -2  -3   7 3066.66 155.310  21
  -2  -3   7 3006.45 136.297  10
  -2  -3   7 2679.47 144.630  14
  -2  -3   7 3007.47 137.553  15
  -2  -3   6 7267.09 300.628   4
  -2  -3   6 7620.00 301.754  33
  -2  -3   6 7220.88 293.145  18
  -2  -3   6 7427.12 293.737  17
  -2   3   6 6799.90 291.470   2
  -2  -3   6 7316.29 301.715   1
  -2  -3   6 7346.43 289.881   3
  -2   3   6 7180.86 295.052   1
  -2   3   6 6479.40 296.210  32
  -2  -3   6 7565.60 305.105  30
  -2  -3   6 7060.25 302.809  29
   2  -3  -6 7349.06 302.738  28
  -2  -3   6 7291.18 303.288  25
  -2  -3   6 7143.40 293.309  26
  -2   3   6 7094.45 301.548  23
  -2  -3   6 6957.87 300.887  23
  -2  -3   6 7513.55 306.755  21
  -2  -3   6 7412.36 299.993  22
  -2  -3   6 7089.17 297.132  20
  -2  -3   6 7468.72 294.606  10
  -2  -3   6 7290.26 301.827  14
  -2  -3   6 7062.27 293.624  15
  -2  -3   5 10758.3 411.394  33
  -2  -3   5 10561.3 407.349  17
  -2  -3   5 10451.3 403.152   3
  -2  -3   5 10692.7 415.937  30
  -2   3   5 9714.84 411.569  32
   2  -3  -5 10202.3 414.482  28
  -2  -3   5 10730.4 407.033  26
  -2  -3   5 10001.3 410.911  23
  -2   3   5 9558.58 410.029  23
  -2  -3   5 9893.87 412.993  25
  -2  -3   5 10988.0 417.835  21
  -2  -3   5 10129.0 411.559  22
  -2  -3   5 10325.8 409.115  20
  -2  -3   5 10467.4 412.684   4
  -2  -3   5 10011.9 406.199  15
  -2  -3   5 10064.3 411.679  14
  -2  -3   4 17837.1 661.578  33
  -2  -3   4 18290.4 660.265  17
  -2  -3   4 17789.8 663.666   1
  -2  -3   4 17384.0 666.483  30
  -2   3   4 16376.1 664.580  32
   2  -3  -4 16487.3 666.003  28
  -2  -3   4 18051.4 664.521  11
  -2  -3   4 18793.9 660.287  10
  -2  -3   4 16994.6 661.330  23
   2   3  -4 17167.0 654.207  24
  -2   3   4 15829.5 659.755  23
  -2  -3   4 17218.6 665.924  25
  -2  -3   4 17992.2 664.314  22
  -2  -3   4 18091.6 666.838  21
  -2  -3   4 17673.8 666.657   6
   2  -3  -4 14504.4 650.767   6
  -2  -3   4 17926.6 663.158  14
  -2  -3   4 18059.5 659.258  15
  -2  -3   3 10198.4 372.077  33
  -2   3   3 9936.77 378.209  32
  -2  -3   3 10111.5 377.172  30
   2  -3  -3 10491.5 380.579  28
  -2  -3   3 9973.43 367.020  28
  -2  -3   3 10346.8 375.044  11
  -2  -3   3 10420.4 370.780  10
  -2  -3   3 10088.2 370.168  12
  -2   3   3 9690.86 369.443  23
  -2  -3   3 9585.17 370.929  23
  -2  -3   3 10173.2 377.708  25
   2   3  -3 10131.6 369.790  24
  -2  -3   3 10442.1 376.795  21
  -2  -3   3 10383.4 375.573  22
  -2  -3   3 10493.2 372.325  17
  -2  -3   3 10595.4 374.752   1
  -2  -3   3 10113.7 370.501  15
  -2  -3   3 9941.51 371.599  14
  -2  -3   3 10307.2 377.496   6
   2   3  -2 63022.4 2444.74  24
  -2  -3   2 63398.3 2448.27  25
  -2  -3   2 65834.9 2446.80  22
  -2  -3   2 62277.4 2444.74  21
  -2  -3   2 66507.6 2444.75   1
  -2  -3   2 63362.3 2443.73  28
  -2  -3   2 65592.1 2441.44  12
  -2  -3   2 67982.6 2445.71  11
  -2  -3   2 60386.4 2440.74  14
   2  -3  -1 252295. 10402.6  29
   2  -3  -1 261516. 10399.5   6
  -2  -3   1 290677. 10402.6   1
  -2  -3   1 302767. 10404.1  11
  -2  -3   1 275165. 10405.6  22
  -2  -3   1 274470. 10407.0  25
   2   3  -1 271363. 10407.0  24
   2  -3   0 42827.3 1667.98  29
  -2   3   0 45644.1 1671.97  32
   2   3   0 43681.4 1671.19  24
  -2  -3   0 42560.8 1667.19  25
  -2  -3   0 43869.5 1666.15  22
  -2   3  -1 77935.4 2854.13  32
   2  -3   1 79285.3 2855.19  29
  -2  -3  -1 70803.2 2848.45  25
   2  -3   2 179773. 7033.97  33
   2  -3   2 181872. 7031.88  35
   2  -3   2 184558. 7031.67   7
   2  -3   2 190476. 7039.50  22
   2  -3   2 194137. 7043.45  21
  -2   3  -2 185453. 7037.74  32
   2   3   2 182297. 7034.29  14
   2  -3   2 197453. 7043.80  29
   2  -3   3 8762.65 362.201  33
   2  -3   3 9278.42 353.557   9
  -2   3  -3 10118.5 361.223  32
   2  -3   3 9394.10 370.842  29
   2  -3   3 9528.80 363.987  10
   2  -3   3 8686.33 364.979  22
   2  -3   3 9719.42 373.247  21
   2   3   3 8489.92 363.026  14
   2  -3   3 9248.50 360.465  15
   2  -3   3 9217.59 368.891   2
   2  -3   4 10997.5 410.979  29
   2  -3   4 10851.3 407.057  12
   2  -3   4 10127.4 402.721  10
   2  -3   4 10302.8 404.230  22
   2  -3   4 10671.6 413.283  21
   2   3   4 9069.22 397.397  21
   2   3   4 9796.81 394.865   1
   2  -3   4 11062.3 406.559  18
   2  -3   4 11382.4 402.727  17
   2   3   4 10057.2 404.529  14
   2  -3   4 10262.6 399.570  15
   2  -3   4 10002.9 403.105  33
   2   3   5 1949.45 110.325  14
   2  -3   5 2186.59 101.086  15
   2  -3   5 2402.54 118.535  29
   2  -3   5 2310.71 119.831  11
   2  -3   5 2358.22 105.685  10
   2  -3   5 2078.46 105.922  22
   2  -3   5 2351.97 121.296  21
   2   3   5 1696.85 99.0044  21
   2  -3   5 2266.99 102.346   3
   2  -3   5 2308.91 116.029   2
   2   3   5 1972.31 97.1065   1
   2  -3   5 2490.58 110.882  18
   2  -3   5 2424.88 104.326  17
  -2   3  -5 2474.95 92.1419   5
   2  -3   5 2175.57 109.072  33
   2  -3   6 2547.77 133.152   4
   2  -3   6 2584.29 132.348  33
   2  -3   6 2824.99 124.628  17
   2  -3   6 2585.02 128.111  18
   2   3   6 2857.21 120.779   1
   2  -3   6 2663.79 123.305   3
   2  -3   6 2978.09 143.228   2
   2   3   6 2601.01 131.514  32
   2  -3   6 3081.42 138.221  29
   2  -3   6 2607.87 128.611  26
   2  -3   6 2756.51 127.073  22
   2  -3   6 2790.91 142.806  23
   2   3   6 2506.38 123.016  21
   2  -3   6 2755.57 148.819  21
   2  -3   6 2601.30 133.148  12
   2  -3   6 2680.66 126.537  10
   2  -3   6 2800.76 139.985  11
   2  -3   6 2628.47 123.123  15
   2   3   6 2779.47 135.664  14
   2  -3   7 35100.5 1321.52   4
   2  -3   7 35374.3 1323.65  34
   2  -3   7 33664.4 1321.27  33
   2  -3   7 32543.2 1314.43  18
   2  -3   7 34719.8 1311.81  17
   2  -3   7 33565.3 1310.56   3
   2  -3   7 37172.2 1329.97   2
   2   3   7 30562.5 1313.78  32
   2  -3   7 36490.6 1322.24  29
   2  -3   7 33995.3 1317.09  26
   2  -3   7 32953.1 1312.90  22
   2  -3   7 34247.7 1329.02  23
   2  -3   7 34662.1 1324.44  20
   2  -3   7 35743.6 1332.76  21
   2  -3   7 33595.7 1312.18  15
   2   3   7 33781.9 1321.95  14
   2  -3   7 33541.5 1314.85  10
   2  -3   7 33720.6 1324.54  11
   2  -3   8 9618.74 404.980  14
   2  -3   8 9341.49 383.693  15
   2  -3   8 9776.18 393.638  29
  -2  -3  -8 9186.52 396.563  28
   2  -3   8 9526.15 386.846  10
   2  -3   8 9594.14 399.073  11
   2  -3   8 9391.07 403.268  23
   2  -3   8 8813.23 382.572  22
   2  -3   8 9412.64 381.429   3
   2  -3   8 10086.9 403.918   2
   2  -3   8 9584.01 382.330  17
   2  -3   8 9657.10 393.662   4
   2  -3   8 9271.29 394.317  33
   2  -3   9 2299.16 122.422   4
   2   3   9 2196.45 126.959  14
   2  -3   9 2192.17 133.976  14
   2  -3   9 2134.82 117.989  26
   2  -3   9 1993.00 110.155  22
   2  -3   9 2232.16 135.253  23
   2  -3   9 2100.44 126.258  20
   2  -3   9 2428.47 136.949  21
   2  -3   9 2142.70 110.198   3
   2   3   9 2346.94 127.541   2
   2  -3   9 2591.11 138.909   2
   2  -3   9 2204.95 110.832  17
   2  -3   9 2095.78 114.915  18
   2  -3   9 2161.21 113.631  10
   2  -3   9 2409.94 127.789  34
   2   3  10 5756.21 262.780   3
   2  -3  10 6274.91 270.148   4
   2  -3  10 6249.30 283.270  14
   2  -3  10 5585.88 256.760  15
   2   3  10 6138.24 276.226  14
   2  -3  10 5860.79 264.226  26
   2   3  10 5911.98 283.872  23
   2  -3  10 5640.70 281.120  23
   2  -3  10 5615.00 253.590  22
   2  -3  10 6097.28 274.575  20
   2  -3  10 6009.21 283.914  21
   2   3  10 5910.75 272.570   2
   2  -3  10 5977.76 255.295   3
   2  -3  10 6086.17 255.248  17
   2   3  10 5887.98 273.757  13
   2  -3  10 5756.32 271.174  33
   2  -3  10 6764.59 273.680  34
   2  -3  11 884.859 83.0104  34
   2  -3  11 946.024 89.8249  33
   2   3  11 678.848 78.0167   2
   2  -3  11 869.614 70.3702   3
   2  -3  11 746.197 68.3725  15
   2  -3  11 834.641 98.2771  14
   2  -3  11 761.473 78.9146  26
   2   3  11 933.391 99.2296  23
   2  -3  11 922.184 98.9654  23
   2  -3  11 770.907 88.1183  20
   2  -3  11 1101.80 103.738  21
   2   3  11 752.446 81.0108  31
   2   3  11 852.066 90.3943  13
   2   3  11 862.815 75.6881   3
   2  -3  12 12707.8 532.906  33
   2  -3  12 14046.0 531.585  34
   2   3  12 11401.1 526.537   2
   2  -3  12 13091.1 515.359   3
   2  -3  12 12745.6 526.061  26
   2  -3  12 13765.0 548.599  23
   2   3  12 12943.5 546.910  23
   2  -3  12 13510.2 546.419  21
   2  -3  12 12918.6 543.712  14
   2  -3  12 12230.1 514.858  15
   2   3  12 11101.7 522.486  31
   2   3  12 12274.3 520.543   3
   2   3  12 12235.7 531.779  13
   2  -3  13 4525.42 233.997  14
   2  -3  13 4243.51 202.683  15
   2  -3  13 4478.28 235.453  23
   2   3  13 4478.68 234.916  23
   2  -3  13 4459.01 232.629  21
   2   3  13 4116.13 212.082  31
   2  -3  13 4405.68 223.551  33
   2   3  13 4001.80 233.264  33
   2  -3  13 4712.77 219.622  26
   2   3  13 4151.78 207.881   3
   2   3  14 917.758 103.880  23
   2  -3  14 846.515 99.8662  23
   2   3  14 928.977 85.0789  31
   2   3  14 837.011 106.525  33
   2   3  14 995.175 92.6123  13
   2  -3  14 839.630 89.4430  33
   2   3  14 910.025 81.5931   3
   2   3  15 1679.23 130.878  33
   2   3  15 1585.33 104.617   3
   2  -3  15 1630.35 123.100  23
   2   3  15 1741.34 117.564  13
   2   3  16 1272.44 91.3714   3
   2  -3  16 1644.97 101.192  33
   2   3  16 1663.00 118.639  33
   2  -3  16 1793.19 113.457  23
   2   3  16 1501.36 109.353  23
   2   3  16 1476.37 101.939  13
   2   3  16 1429.64 103.106  15
   2   3  17 566.278 73.0883  33
   2   3  17 566.174 60.1863  15
   2  -3  17 562.467 53.9176  33
   2   3  17 514.363 52.0253   3
   2   3  18 90.4672 41.2459  33
  -2   4  19 125.330 26.4356  15
  -2   4  18 248.161 46.6623  15
  -2   4  18 242.407 48.0413  33
  -2   4  17 1217.07 94.1953  15
  -2   4  17 1346.15 92.0232  13
  -2   4  17 1358.64 85.0835   3
  -2   4  17 1531.00 102.754  33
  -2   4  16 3002.67 164.746  13
  -2   4  16 2914.64 168.809  15
  -2   4  16 3239.96 164.508  31
  -2   4  16 3092.20 157.369   3
  -2   4  16 3165.20 174.928  33
  -2  -4  16 3157.00 160.630  33
  -2   4  15 509.800 70.7045   3
  -2   4  15 562.399 84.2677  15
  -2  -4  15 564.777 58.8036  15
  -2  -4  15 541.169 73.2677  33
  -2  -4  15 664.227 71.5901  34
  -2   4  15 567.241 82.8944  13
  -2   4  15 561.584 73.9899  31
  -2   4  15 449.707 82.8924  33
  -2   4  14 2308.38 148.835  13
  -2  -4  14 2518.14 156.572  23
  -2   4  14 2155.90 145.888  23
  -2  -4  14 2375.24 127.152  15
  -2   4  14 1930.24 138.933  31
  -2   4  14 2250.41 135.676   3
  -2  -4  14 2307.63 143.347  33
  -2  -4  14 2653.83 146.191  34
  -2   4  14 2205.20 156.465  33
  -2   4  13 3645.12 195.955  31
  -2  -4  13 3733.42 179.526  15
  -2  -4  13 3646.27 187.168  26
  -2  -4  13 3429.66 179.145  22
  -2   4  13 3604.79 199.391  23
  -2  -4  13 4042.43 206.977  23
  -2  -4  13 3706.59 179.696  17
  -2  -4  13 4142.99 200.569  34
  -2  -4  13 3756.36 196.077  33
  -2   4  13 3552.19 209.182  33
  -2   4  13 3480.20 187.580   3
  -2   4  12 340.221 90.6111  33
  -2  -4  12 541.817 86.0750  34
  -2  -4  12 285.282 74.5134  33
  -2  -4  12 472.636 63.1794  17
  -2   4  12 483.570 76.0797   3
  -2  -4  12 640.857 76.5136  26
  -2   4  12 236.711 76.3208  23
  -2  -4  12 617.781 93.6443  23
  -2  -4  12 388.490 63.0061  22
  -2   4  12 518.948 88.4495  13
  -2  -4  12 573.761 63.5254  15
  -2  -4  11 23498.6 916.315  29
  -2  -4  11 21533.0 908.490  26
  -2   4  11 22023.8 920.636  23
  -2  -4  11 23920.7 926.969  23
  -2  -4  11 22017.3 908.396  22
  -2  -4  11 23180.8 927.107  21
  -2  -4  11 22659.6 917.780   1
  -2  -4  11 23196.3 905.637  17
  -2  -4  11 22876.4 905.709  15
  -2  -4  11 22933.9 924.463  14
  -2  -4  11 24098.4 923.140  34
  -2  -4  11 23862.1 920.627  33
  -2  -4  10 1846.08 104.224  15
  -2  -4  10 1829.60 119.932  14
  -2  -4  10 1994.25 117.165  29
  -2  -4  10 1733.88 108.698  26
  -2  -4  10 1872.49 115.098  25
  -2  -4  10 1619.66 119.223  23
  -2   4  10 1919.24 120.847  23
  -2  -4  10 1913.83 114.183  20
  -2  -4  10 1912.69 111.236  22
  -2  -4  10 1893.59 123.798  21
  -2  -4  10 2085.89 118.728  33
  -2  -4  10 1939.98 104.863  17
  -2  -4  10 1753.15 102.888  18
  -2  -4  10 2009.13 108.985  10
  -2  -4  10 1809.08 117.502   1
  -2  -4  10 1995.70 103.448   3
  -2  -4   9 3685.58 183.000   1
  -2  -4   9 4067.41 168.837   3
  -2  -4   9 3955.22 171.912  17
  -2  -4   9 3518.36 183.305  30
  -2  -4   9 3112.32 176.480  29
  -2  -4   9 3561.59 178.064  25
  -2  -4   9 3947.13 175.262  10
  -2  -4   9 3613.90 188.373  21
  -2  -4   9 3537.12 175.847  22
  -2  -4   9 3856.80 183.832   4
  -2  -4   9 3606.74 181.822  14
  -2  -4   9 3682.61 170.389  15
  -2  -4   8 173.516 57.3665   1
  -2  -4   8 237.128 38.7744   3
  -2  -4   8 163.691 50.3218  33
  -2  -4   8 221.228 45.3494  17
  -2  -4   8 299.368 46.0135  18
  -2  -4   8 301.260 51.9759  10
  -2   4   8 201.485 48.1610  32
  -2  -4   8 125.868 51.1049  29
   2  -4  -8 97.2615 56.3021  28
  -2  -4   8 293.171 49.0621  26
  -2  -4   8 224.484 55.4860  23
  -2   4   8 69.9769 50.8320  23
  -2  -4   8 245.739 51.2987  20
  -2  -4   8 188.163 57.1883   4
  -2  -4   8 214.421 41.0846  15
  -2  -4   7 1697.67 100.903   4
  -2  -4   7 1615.09 102.701   1
  -2  -4   7 1806.36 97.8477  33
  -2  -4   7 1700.42 93.3830  18
  -2  -4   7 1786.33 93.6240  17
  -2  -4   7 1664.17 104.280  30
  -2   4   7 1515.59 99.0778  32
  -2  -4   7 1601.93 104.940  29
   2  -4  -7 1556.09 104.572  28
  -2  -4   7 1673.61 93.1389  26
  -2  -4   7 1624.62 103.353  25
  -2  -4   7 1767.90 100.989  23
  -2   4   7 1514.04 97.6595  23
  -2  -4   7 1600.82 107.792  21
  -2  -4   7 1765.67 100.762  22
  -2  -4   7 1729.31 98.1136  20
  -2  -4   7 1744.73 92.3452  10
  -2  -4   7 1723.53 90.9071  15
  -2  -4   7 1724.64 101.909  14
  -2   4   6 24.6738 39.5916   1
  -2  -4   6 85.9736 54.1696   1
  -2  -4   6 107.616 48.2527  33
  -2  -4   6 205.064 45.5693  17
  -2  -4   6 94.0500 45.5765  18
  -2  -4   6 70.0458 41.0318  10
  -2  -4   6 68.3401 57.8770  30
  -2   4   6 2.18276 52.9562  32
  -2  -4   6 20.6323 59.1506  29
   2  -4  -6 51.5070 63.6589  28
  -2  -4   6 104.357 42.2322  26
  -2  -4   6 51.4254 54.2405  25
  -2   4   6 25.9541 46.8340  23
  -2  -4   6 43.5960 47.1845  23
  -2  -4   6 81.3438 53.5689  22
  -2  -4   6 136.469 58.9251  21
  -2  -4   6 127.959 45.5494  20
  -2  -4   6 89.2912 49.1884   4
  -2  -4   6 102.966 37.6131  15
  -2  -4   6 148.973 52.3216  14
  -2  -4   5 8152.16 337.296   4
  -2  -4   5 8464.16 341.872   6
  -2  -4   5 9265.69 339.688   1
  -2  -4   5 8171.02 331.770  33
  -2  -4   5 8433.69 331.351  17
  -2  -4   5 8473.03 342.532  30
  -2   4   5 7628.31 339.749  32
  -2  -4   5 8186.95 342.361  29
   2  -4  -5 7876.07 342.885  28
  -2  -4   5 7846.74 339.490  25
  -2   4   5 7845.87 331.919  23
  -2  -4   5 7825.29 332.227  23
  -2  -4   5 8231.88 337.416  22
  -2  -4   5 8394.73 341.558  21
  -2  -4   5 8481.31 331.585  10
  -2  -4   5 8180.02 328.891  15
  -2  -4   5 8338.09 334.948  14
  -2  -4   4 37318.8 1256.87  33
  -2  -4   4 39431.9 1258.84  17
  -2  -4   4 37437.9 1266.18  30
  -2   4   4 35039.0 1266.54  32
   2  -4  -4 36683.8 1268.54  28
  -2  -4   4 37370.0 1266.41  25
  -2   4   4 36405.6 1255.09  23
  -2  -4   4 35563.4 1256.31  23
  -2  -4   4 38789.5 1265.57  21
  -2  -4   4 38698.0 1263.35  22
  -2  -4   4 38567.9 1263.56  11
  -2  -4   4 36273.1 1256.21  12
  -2  -4   4 38138.3 1255.54  15
  -2  -4   4 36399.0 1257.72  14
  -2  -4   3 2547.53 117.051   6
   2  -4  -3 2370.18 122.134  28
  -2  -4   3 2499.43 107.542  28
  -2  -4   3 2429.82 117.002  25
  -2   4   3 2322.26 101.942  23
  -2  -4   3 2433.14 112.365  21
  -2  -4   3 2778.04 116.611  22
  -2   4   3 2605.35 122.065  32
  -2  -4   3 2433.70 115.750  30
  -2  -4   3 2551.41 112.335   1
  -2  -4   3 2602.93 113.271  11
  -2  -4   3 2582.60 107.862  12
  -2  -4   3 2394.86 106.238  14
   2  -4  -2 117910. 4702.29   6
  -2  -4   2 125765. 4714.96   6
   2  -4  -2 117106. 4706.48  29
  -2  -4   2 126322. 4712.36  28
   2  -4  -2 127093. 4719.60  28
  -2  -4   2 131017. 4717.15  25
  -2  -4   2 129936. 4714.38  22
  -2  -4   2 120533. 4710.11  21
  -2  -4   2 134436. 4710.77   1
  -2   4   2 133816. 4721.99  32
  -2  -4   2 123669. 4713.94  30
  -2  -4   2 113888. 4704.18  14
  -2  -4   2 139770. 4713.53  11
  -2  -4   2 130937. 4707.64  12
  -2   4   1 21129.1 811.704  32
  -2  -4   1 20225.4 802.727  30
  -2  -4   1 20510.8 803.135  22
  -2  -4   1 21898.7 801.736  11
   2  -4  -1 20552.6 797.604   6
  -2  -4   1 20839.7 806.930  28
   2  -4  -1 21881.9 810.881  28
   2  -4  -1 19584.7 801.206  29
  -2  -4   1 21568.6 806.472  25
   2  -4   0 50565.9 1999.61  21
   2  -4   0 53483.0 2004.41  29
  -2  -4   0 53165.0 2003.28  25
  -2  -4   0 51458.9 1999.14  30
  -2   4   0 55473.5 2010.41  32
   2  -4   1 21087.7 805.983  21
  -2   4  -1 22281.0 810.917  32
   2  -4   1 20541.0 808.662  29
  -2  -4  -1 20087.3 802.057  25
   2  -4   2 5320.68 231.108  23
   2  -4   2 5839.46 241.131  21
   2  -4   2 5323.08 241.930  29
   2  -4   2 6057.32 231.144   7
   2  -4   2 6181.70 231.065  35
  -2   4  -2 6425.92 240.994  32
   2  -4   3 184923. 6923.20  22
   2  -4   3 176188. 6919.78  23
   2  -4   3 192812. 6929.32  21
   2  -4   3 201701. 6930.47  29
   2  -4   3 179106. 6909.56   7
   2  -4   3 180802. 6910.57  35
   2  -4   3 176992. 6915.92  33
  -2   4  -3 189085. 6920.37  32
   2  -4   4 37465.6 1387.14  29
   2  -4   4 38164.3 1378.99  10
   2  -4   4 37065.4 1386.48  11
   2  -4   4 36352.2 1379.85  23
   2  -4   4 33497.6 1378.06  22
   2  -4   4 35999.6 1387.04  21
   2  -4   4 33540.9 1373.39  33
  -2   4  -4 36311.1 1371.26  32
   2  -4   4 35495.8 1372.14  15
   2  -4   5 17272.6 633.774  11
   2  -4   5 16511.0 621.825  10
   2  -4   5 15782.7 624.175  12
   2  -4   5 15369.8 624.709  23
   2  -4   5 14854.8 619.624  22
   2  -4   5 16578.2 634.476  21
   2  -4   5 15023.5 617.414  33
   2  -4   5 16388.8 624.358  18
   2   4   5 15518.5 620.145  14
   2  -4   5 15467.4 614.059  15
   2  -4   5 16277.4 629.978  29
   2   4   6 8131.95 351.907  32
   2  -4   6 9117.30 355.143  29
   2  -4   6 8549.30 346.986  26
   2  -4   6 8157.55 351.469  23
   2  -4   6 8268.62 343.979  22
   2  -4   6 8846.99 361.917  21
   2  -4   6 8198.63 343.243  33
   2  -4   6 8230.45 346.249  18
   2  -4   6 8096.31 348.945  12
   2  -4   6 8661.22 356.320  11
   2  -4   6 8414.48 344.720  10
   2   4   6 9000.63 348.046  14
   2  -4   6 8317.69 337.599  15
   2  -4   7 5438.38 238.458   4
   2   4   7 5044.03 236.427  32
  -2  -4  -7 5354.43 247.233  28
   2  -4   7 5675.19 242.596  29
   2  -4   7 5402.82 233.744  26
   2  -4   7 5592.08 243.889  23
   2  -4   7 5152.10 229.530  22
   2  -4   7 5635.24 250.891  21
   2  -4   7 5619.00 235.222  10
   2  -4   7 5683.29 246.334  11
   2  -4   7 5503.68 228.612  17
   2  -4   7 5434.86 235.711  18
   2   4   7 5445.17 236.660  14
   2  -4   7 5306.33 225.525  15
   2  -4   7 5219.18 232.890  33
   2  -4   7 5104.17 238.932  34
   2  -4   8 1257.07 88.5439  34
   2  -4   8 1158.80 80.8941  33
   2  -4   8 1084.94 72.9496  17
   2  -4   8 1402.06 86.0902  10
   2  -4   8 1276.85 97.7971  11
   2  -4   8 1268.21 99.4722  21
   2  -4   8 1108.67 70.6374  15
   2  -4   8 1371.28 99.5675  14
   2  -4   8 1236.89 91.5125   4
   2  -4   9 432.001 64.1276  34
   2  -4   9 543.461 62.2851  33
   2  -4   9 416.989 53.3814  18
   2  -4   9 411.654 54.1806  10
   2  -4   9 416.189 69.2678  14
  -2  -4  -9 436.712 67.9667  28
   2  -4   9 382.993 55.6062  26
   2  -4   9 358.772 68.0424  23
   2   4   9 424.078 69.7858  23
   2  -4   9 407.742 62.7597  20
   2  -4   9 406.983 50.1439  22
   2  -4   9 467.424 73.9820  21
   2  -4   9 427.996 60.7477   4
   2   4   9 398.665 58.8957   2
   2  -4  10 2432.87 138.916   4
   2  -4  10 2352.53 123.646  15
   2  -4  10 2592.98 152.229  14
   2  -4  10 2234.59 132.433  26
   2   4  10 2485.74 153.020  23
   2  -4  10 2357.88 125.513  22
   2  -4  10 2489.65 149.254  23
   2  -4  10 2919.07 161.772  21
   2  -4  10 2364.32 142.372  20
   2   4  10 2510.47 142.580   2
   2  -4  10 2474.97 124.633  17
   2  -4  10 2412.92 130.791  18
   2  -4  10 2675.15 144.943  34
   2  -4  10 2545.26 139.434  33
   2  -4  10 2492.68 132.349  10
   2  -4  11 4847.49 232.019  26
   2  -4  11 4917.80 247.027  23
   2   4  11 4622.47 246.148  23
   2  -4  11 4768.66 218.732  22
   2  -4  11 5242.60 243.725  20
   2  -4  11 5236.68 255.437  21
   2  -4  11 5354.12 254.090  14
   2  -4  11 4720.06 218.003  15
   2  -4  11 5267.94 238.372  34
   2  -4  11 4771.68 233.229  33
   2   4  11 4695.47 228.986   3
   2   4  11 4786.64 243.011  13
   2  -4  12 39.3108 58.0992  26
   2  -4  12 38.9610 73.2992  23
   2   4  12 49.8864 69.3724  23
   2  -4  12-40.6592 73.9646  21
   2  -4  12 89.2085 68.3340  20
   2  -4  12 20.7246 38.9181  15
   2  -4  12 62.6859 71.2351  14
   2  -4  12-23.0085 57.8357  33
   2  -4  12 48.9834 61.3631  34
   2   4  12 45.9160 66.5319  13
   2   4  12-36.1907 58.1404  31
   2   4  13 2595.05 157.898  31
   2  -4  13 2957.06 160.589  26
   2   4  13 2849.33 175.446  23
   2  -4  13 2838.89 174.057  23
   2  -4  13 2830.47 175.519  21
   2   4  13 2552.48 179.001  33
   2  -4  13 3379.09 166.156  34
   2  -4  13 2868.65 159.043  33
   2  -4  13 3117.01 179.708  14
   2   4  13 2617.45 152.735   3
   2   4  13 2794.82 167.728  13
   2  -4  14 1726.66 124.423  23
   2   4  14 1593.01 124.162  23
   2  -4  14 1585.34 109.660  33
   2   4  14 1678.73 136.041  33
   2   4  14 1458.95 108.573  31
   2   4  14 1700.02 120.705  13
   2   4  14 1584.12 107.882   3
   2   4  15 5070.00 241.182   3
   2  -4  15 5546.62 245.405  33
   2   4  15 5359.58 253.070  13
   2   4  15 5509.50 258.459  23
   2   4  16 3.22160 49.6612  23
   2   4  16 14.8275 41.0818   3
   2   4  16 31.5924 58.3422  33
   2   4  16 50.7323 49.0670  13
   2   4  16-23.5892 51.7447  15
   2  -4  16 56.1060 40.2132  33
   2   4  17 51.4087 51.1991  33
   2   4  17 52.1671 44.2415  15
   2   4  17 34.1429 38.7718  13
   2   4  18 1.46813 28.2476  15
   2   4  18 25.7985 36.1819  33
  -2   5  18 71.1712 37.4625  15
  -2   5  18 16.1585 34.5760  33
  -2   5  17 83.2250 40.3776   3
  -2   5  17 80.8564 44.3676  31
  -2   5  17 40.3528 49.9877  33
  -2   5  17 13.5914 43.0768  13
  -2   5  17 78.9356 50.9329  15
  -2   5  16 60.8049 58.6307  33
  -2   5  16 32.1695 47.4925  31
  -2   5  16 61.1649 46.2038   3
  -2   5  16 111.291 54.9984  13
  -2   5  16 101.064 60.6908  15
  -2   5  15 2887.74 153.514   3
  -2   5  15 2821.59 162.708  13
  -2   5  14 1995.36 135.183  31
  -2   5  14 1809.72 126.371   3
  -2  -5  14 2059.03 124.989  33
  -2   5  14 1836.62 142.801  33
  -2   5  14 1956.34 139.882  13
  -2  -5  13 2044.69 121.101  22
  -2   5  13 2028.71 148.572  33
  -2  -5  13 1934.19 128.264  33
  -2  -5  13 2298.11 141.495  34
  -2  -5  13 2089.07 129.891  26
  -2   5  13 2029.00 132.995   3
  -2  -5  13 2144.79 117.104  15
  -2   5  13 2163.46 145.642  13
  -2  -5  12 10200.0 423.077  29
  -2  -5  12 10175.3 429.036  23
  -2  -5  12 9429.14 411.083  22
  -2   5  12 9286.50 434.354  33
  -2  -5  12 10093.4 418.600  33
  -2  -5  12 10047.3 426.716  34
  -2  -5  12 9171.31 411.879  26
  -2  -5  12 9864.00 406.226  15
  -2   5  12 9541.80 431.173  13
  -2  -5  11 13620.5 557.643  29
  -2  -5  11 12883.5 547.099  26
  -2  -5  11 14075.8 562.629  23
  -2  -5  11 12812.8 547.238  22
  -2  -5  11 13792.5 553.018  33
  -2  -5  11 13642.7 562.007  34
  -2  -5  11 14037.7 544.862  17
  -2  -5  11 12749.6 542.699  18
  -2  -5  11 13068.2 546.984  10
  -2  -5  11 13333.4 540.965  15
  -2  -5  10 6235.75 287.807  14
  -2  -5  10 6205.71 270.169  15
  -2  -5  10 6110.01 287.524  29
  -2  -5  10 6181.21 277.406  26
  -2  -5  10 6362.58 287.671  23
  -2  -5  10 6081.59 278.196  22
  -2  -5  10 6461.67 293.787  21
  -2  -5  10 6244.42 283.056  20
  -2  -5  10 6184.60 280.382  33
  -2  -5  10 6286.91 273.169  17
  -2  -5  10 6357.11 276.511  18
  -2  -5  10 6678.50 280.897  10
  -2  -5  10 6496.37 291.485   4
  -2  -5   9 340.379 61.1003   1
  -2  -5   9 355.110 55.2406  33
  -2  -5   9 385.649 51.4313  18
  -2  -5   9 431.445 51.6986  17
  -2  -5   9 345.691 60.0243  14
  -2  -5   9 370.656 45.3010  15
  -2  -5   9 298.666 63.9774  29
  -2  -5   9 375.774 53.3334  26
  -2  -5   9 337.272 63.0548  25
  -2  -5   9 395.407 59.2090  23
  -2  -5   9 358.425 57.5435  20
  -2  -5   9 311.081 55.2932  22
  -2  -5   9 405.606 65.7082  21
  -2  -5   9 408.908 63.2997   4
  -2  -5   9 449.653 57.2188  10
  -2  -5   8 91.6337 52.5573  30
  -2   5   8 5.95223 49.1769  32
  -2  -5   8 6.11474 49.1353  29
  -2  -5   8 69.7552 49.0016   4
  -2  -5   8 56.9104 45.4629  23
  -2  -5   8 84.7260 48.3702  25
  -2  -5   8 90.5505 46.3584  22
  -2  -5   8 3.35098 51.0868  21
  -2  -5   8 51.8000 40.7074  10
  -2  -5   8 56.7482 46.3601   1
  -2  -5   8 83.6748 39.4959  17
  -2  -5   7 743.039 68.6779   4
  -2  -5   7 711.428 60.7699  33
  -2  -5   7 825.983 63.5917  18
  -2   5   7 744.835 73.6992  32
   2  -5  -7 734.826 77.9663  28
  -2  -5   7 846.034 62.6142  26
  -2  -5   7 721.297 64.5712  23
  -2  -5   7 745.501 63.6406  20
  -2  -5   7 754.744 74.1872  21
  -2  -5   7 711.200 67.3353   1
  -2  -5   7 955.329 66.1091  10
  -2  -5   7 696.550 54.3842  15
  -2  -5   7 716.022 64.8650  14
  -2  -5   6 1439.36 91.1425   4
  -2  -5   6 1370.82 96.6162  30
  -2   5   6 1200.56 96.1256  32
   2  -5  -6 1266.29 102.453  28
  -2  -5   6 1441.10 98.9493  29
  -2  -5   6 1506.68 99.2477  25
  -2  -5   6 1402.98 84.7132  23
  -2  -5   6 1574.07 93.8598  22
  -2  -5   6 1585.75 87.5247  20
  -2  -5   6 1468.99 96.7908  21
  -2  -5   6 1507.74 82.4066  33
  -2  -5   6 1501.74 89.9397   1
  -2  -5   6 1645.48 88.8788  10
  -2  -5   6 1460.00 86.7401  14
  -2  -5   5 13493.9 554.826   6
  -2   5   5 12959.2 557.174  32
  -2  -5   5 13645.3 554.026  30
   2  -5  -5 13227.3 558.872  28
  -2  -5   5 13944.3 557.586  29
  -2  -5   5 13485.4 554.597  25
  -2  -5   5 13874.8 550.278  22
  -2  -5   5 13878.2 553.021  21
  -2  -5   5 13746.8 543.069  33
  -2  -5   5 13647.9 548.374   1
  -2  -5   5 15123.5 547.817  10
  -2  -5   5 14310.6 553.075  11
  -2  -5   5 13488.8 544.765  14
  -2  -5   4 3319.32 167.991   6
  -2  -5   4 3546.54 160.229   1
  -2   5   4 3333.92 175.637  32
  -2  -5   4 3292.02 165.081  30
  -2  -5   4 3575.62 164.569  22
  -2  -5   4 3469.22 162.582  21
  -2  -5   4 3704.33 171.408  25
   2  -5  -4 3405.30 177.720  28
  -2  -5   4 3527.89 154.072  14
  -2  -5   4 4075.66 159.180  10
  -2  -5   4 3909.57 157.887  12
  -2   5   3 29146.8 1097.87  32
  -2  -5   3 27370.8 1087.27  30
  -2  -5   3 28616.1 1087.11  22
  -2  -5   3 27640.1 1083.41  21
   2  -5  -3 28237.6 1095.76  28
  -2  -5   3 25699.0 1075.23  14
  -2  -5   3 28858.8 1091.37  25
  -2  -5   3 30458.7 1087.35  11
  -2  -5   3 29737.9 1080.73  12
   2  -5  -2 35344.2 1370.27  28
  -2  -5   2 35200.8 1362.38  28
   2  -5  -2 32972.1 1354.93  29
  -2  -5   2 35889.7 1365.84  25
  -2  -5   2 35619.1 1354.89  12
  -2  -5   2 37156.3 1361.06  11
  -2   5   2 38070.2 1374.26  32
  -2  -5   2 34320.2 1361.23  30
  -2  -5   2 36301.3 1362.15  22
  -2  -5   1 11104.3 411.931  11
  -2  -5   1 10036.5 415.893  25
  -2   5   1 10566.2 425.759  32
  -2  -5   1 10379.6 411.604  30
  -2  -5   1 10353.5 418.273  28
   2  -5  -1 10148.1 412.363  29
  -2  -5   0 10076.9 387.308  11
   2  -5   0 9168.64 386.659  21
  -2  -5   0 9979.16 387.450  30
  -2   5   0 11010.6 406.255  32
   2  -5   0 9790.67 395.159  29
  -2  -5   0 10336.3 402.104  28
  -2  -5   0 10086.6 393.953  25
   2  -5   1 2703.15 129.013  29
  -2  -5  -1 2672.64 137.493  28
   2  -5   1 2604.91 121.204  21
   2  -5   2 11983.6 476.343  35
   2  -5   2 12288.4 490.987  29
  -2  -5  -2 12137.7 496.237  28
  -2   5  -2 12851.3 489.662  32
   2  -5   2 12392.7 486.617  21
   2  -5   3 15436.7 572.703  10
   2  -5   3 14911.2 579.010  21
   2  -5   3 13287.8 563.671  23
   2  -5   3 15286.3 582.277  29
  -2  -5  -3 14431.1 586.238  28
  -2   5  -3 15426.3 573.258  32
   2  -5   4 67770.3 2475.30  10
   2  -5   4 67913.1 2484.00  11
   2  -5   4 65246.7 2476.04  12
   2  -5   4 68358.9 2485.56  21
   2  -5   4 60565.1 2470.25  23
   2  -5   4 61135.3 2466.05  33
  -2  -5  -4 66915.5 2489.66  28
   2  -5   4 70026.8 2485.78  29
  -2   5  -4 63435.6 2469.53  32
   2  -5   5 56135.7 2090.41  10
   2  -5   5 58078.3 2102.02  11
   2  -5   5 53370.7 2091.52  12
   2  -5   5 54304.0 2090.11  22
   2  -5   5 51219.3 2087.79  23
   2  -5   5 57789.6 2103.28  21
   2  -5   5 50834.0 2081.42  33
  -2  -5  -5 56036.1 2104.98  28
   2  -5   5 58590.7 2100.75  29
   2   5   5 54733.3 2102.37  32
   2  -5   6 16423.1 638.190  10
   2  -5   6 16039.2 647.723  11
   2  -5   6 15389.2 639.826  12
   2  -5   6 16032.9 636.961  22
   2  -5   6 15181.7 638.441  23
   2  -5   6 17316.8 653.720  21
   2  -5   6 16209.5 641.382  18
   2  -5   6 15691.4 630.918  33
  -2  -5  -6 17094.7 654.874  28
   2  -5   6 16954.7 648.533  29
   2   5   6 15624.0 647.638  32
   2  -5   7 484.439 41.6927  15
   2  -5   7 506.050 67.7437  11
   2  -5   7 606.730 57.1511  10
   2  -5   7 441.567 59.1706  23
   2  -5   7 474.898 48.2461  33
   2  -5   7 442.980 61.5062   4
   2   5   7 377.957 61.3227  32
   2  -5   8 2950.88 150.672  34
   2  -5   8 2841.96 141.980  18
  -2  -5  -8 2898.41 158.627  28
   2  -5   8 3072.26 153.497  29
   2  -5   8 2654.31 140.406  26
   2  -5   8 2739.88 136.832  22
   2  -5   8 2560.82 145.409  20
   2  -5   8 2858.96 157.114  21
   2  -5   8 2654.77 151.553  14
   2  -5   8 2876.15 143.272  10
   2  -5   8 2770.87 153.310  11
   2  -5   8 2686.68 147.150   4
   2  -5   9 839.360 70.2885  33
   2  -5   9 877.975 82.8024  34
   2  -5   9 831.574 73.6950  18
  -2  -5  -9 895.723 91.0744  28
   2  -5   9 1000.33 84.2004  29
   2  -5   9 826.995 75.3438  26
   2  -5   9 880.062 70.7343  22
   2  -5   9 834.393 81.4943  23
   2  -5   9 1102.14 96.3941  21
   2  -5   9 986.023 84.3369  20
   2  -5   9 933.654 88.7222  14
   2  -5   9 864.547 60.1552  15
   2  -5   9 902.191 76.3828  10
   2  -5   9 939.622 81.7226   4
   2  -5  10 15392.6 604.028  34
   2  -5  10 13553.0 590.123  33
   2  -5  10 14766.7 595.511  18
   2  -5  10 14317.8 609.539  14
   2  -5  10 14639.0 597.407  26
   2   5  10 14029.8 606.673  23
   2  -5  10 14579.7 607.380  23
   2  -5  10 14355.0 603.417  20
   2  -5  10 15581.2 622.001  21
  -2  -5 -10 14856.2 609.686  28
   2  -5  10 15317.4 604.973   4
   2  -5  10 14672.8 594.894  10
   2  -5  11 2986.50 157.898  26
   2  -5  11 3039.27 181.286  21
   2  -5  11 3097.28 165.642  20
   2  -5  11 2777.09 164.051  23
   2   5  11 2378.28 159.547  23
   2  -5  11 2884.63 161.376   4
   2   5  11 2451.38 149.970   3
   2  -5  11 2836.86 169.379  14
   2  -5  11 2589.94 145.245  33
   2  -5  11 2914.18 160.799  34
   2  -5  12 11693.8 488.829  26
   2  -5  12 11152.8 497.031  23
   2   5  12 11415.5 500.299  23
   2  -5  12 12374.1 510.725  21
   2  -5  12 11695.0 495.769  20
   2   5  12 10940.3 485.693   3
   2  -5  12 11355.6 482.315  33
   2  -5  12 12752.4 496.383  34
   2  -5  12 11556.6 500.989  14
   2  -5  13 141.329 71.1007  14
   2  -5  13 91.4622 62.3704  26
   2  -5  13 131.470 67.6035  23
   2  -5  13 94.5879 77.0780  21
   2   5  13 85.1553 58.4466   3
   2  -5  13 142.929 64.9270  34
   2   5  13-38.0310 68.1783  13
   2   5  13 61.7460 59.5794  31
   2   5  13-59.0632 81.6752  33
   2   5  14 747.234 82.7558  31
   2   5  14 765.858 101.661  33
   2  -5  14 992.192 90.6549  23
   2   5  14 795.559 92.2241  13
   2   5  14 968.044 83.8668   3
   2   5  15 116.483 71.9904  33
   2   5  15 143.244 51.9122  31
   2   5  15 119.894 51.0651   3
   2   5  15 162.857 61.4235  13
   2   5  16 1121.73 83.5061  13
   2   5  16 1146.99 88.2300  15
   2   5  16 1210.66 95.2432  33
   2   5  16 1035.95 76.6132  31
   2   5  16 1097.86 76.1563   3
   2   5  17 78.0223 40.5254  15
   2   5  17 15.5237 44.0318  33
   2   5  18 45.7579 26.7049  33
  -2   6  18 33.2239 31.9444  15
  -2   6  17 1712.64 96.3202  31
  -2   6  17 1801.70 97.4265  33
  -2   6  17 1671.74 102.149  15
  -2   6  16 127.455 59.3928  15
  -2   6  16 134.161 52.6749  13
  -2   6  16 172.010 51.7632  31
  -2   6  16 216.421 55.4234  33
  -2   6  16 102.966 44.8117   3
  -2  -6  15 1603.11 104.079  34
  -2   6  15 1487.75 111.266  33
  -2   6  15 1517.99 110.383  13
  -2   6  15 1295.98 103.084  31
  -2   6  15 1399.58 97.8605   3
  -2   6  14 438.365 70.2446   3
  -2   6  14 326.493 72.1386  31
   2  -6 -14 334.219 78.8669   7
  -2  -6  14 470.088 72.4887  34
  -2   6  14 376.303 82.2770  13
  -2  -6  13 3043.45 166.236  26
  -2   6  13 3247.92 189.385  13
  -2   6  13 3234.91 176.355   3
  -2   6  13 3333.34 190.469  33
  -2  -6  13 3424.09 180.578  34
  -2  -6  12 271.096 60.1128  22
  -2  -6  12 153.327 57.4399  26
  -2   6  12 256.384 80.1338  33
  -2  -6  12 282.197 57.9122  33
  -2  -6  12 299.166 75.9999  34
  -2  -6  11 2761.47 157.625  26
  -2  -6  11 3146.16 163.308  22
  -2  -6  11 3094.17 160.958  10
  -2  -6  11 3083.82 157.964  18
  -2  -6  11 3007.78 172.987  29
  -2  -6  11 3302.88 159.319  33
  -2  -6  11 2941.69 175.148  34
  -2  -6  10 730.109 71.9454  26
  -2  -6  10 655.834 73.4365  10
  -2  -6  10 653.476 72.0852  22
  -2  -6  10 577.679 69.8683  20
  -2  -6  10 638.809 80.3705   4
  -2  -6  10 576.976 67.6731  18
  -2  -6  10 724.742 66.3642  33
  -2  -6  10 526.690 75.8504  29
  -2  -6   9 2050.21 119.373  33
  -2  -6   9 2649.92 132.465  18
  -2  -6   9 2672.25 130.655  26
  -2  -6   9 1894.20 125.951  22
  -2  -6   9 2565.94 143.123  21
  -2  -6   9 2394.69 129.776  20
  -2  -6   9 2152.84 138.152  29
  -2   6   9 1769.28 129.419  32
  -2  -6   9 2187.46 137.724   4
  -2  -6   9 2793.82 137.007  10
  -2  -6   8 889.781 73.6466  18
  -2  -6   8 793.106 66.2829  26
  -2  -6   8 862.799 73.2320  22
  -2  -6   8 869.543 80.6279  21
  -2  -6   8 933.547 82.4060  29
  -2   6   8 820.963 79.7207  32
  -2  -6   8 932.423 77.7593   4
  -2  -6   8 916.529 71.7326  10
  -2  -6   7 2190.88 125.053  25
  -2  -6   7 2162.83 117.084  22
  -2  -6   7 2107.04 113.502  20
   2  -6  -7 1942.36 128.845  28
  -2  -6   7 2077.42 125.059  29
  -2  -6   7 2257.92 117.401  10
  -2  -6   7 2132.91 116.297  18
  -2  -6   7 2059.77 122.946   4
  -2  -6   6 2007.07 111.789   4
  -2  -6   6 1742.93 101.415  20
  -2  -6   6 1907.27 109.112  21
  -2  -6   6 2080.82 107.241  10
  -2  -6   5 830.999 76.3963  25
  -2  -6   5 877.645 69.4071  22
  -2  -6   5 822.074 66.5485  21
  -2  -6   5 867.219 79.7156  29
   2  -6  -5 792.792 86.6573  28
  -2   6   5 698.213 84.0475  32
  -2  -6   5 858.654 71.5799  30
  -2  -6   5 858.550 76.2622   6
  -2  -6   5 782.493 67.6567  11
  -2  -6   5 877.354 66.0059  10
  -2  -6   4 31643.2 1237.20  25
  -2  -6   4 32247.2 1232.62  22
  -2  -6   4 30528.3 1229.21  21
  -2   6   4 31313.8 1244.33  32
   2   6  -4 33658.9 1235.86  32
  -2  -6   4 30620.8 1233.25  30
  -2  -6   4 31242.3 1237.53   6
  -2  -6   4 31939.0 1232.78  11
  -2  -6   4 33455.2 1229.79  10
   2  -6  -4 30430.5 1242.19  28
  -2  -6   4 31512.9 1240.40  29
  -2  -6   3 14122.2 569.514  25
   2  -6  -3 13479.7 575.214  28
  -2   6   3 15138.6 581.395  32
  -2  -6   3 14379.3 565.007  30
  -2  -6   3 13996.5 564.235  22
  -2  -6   3 14192.8 568.806   6
  -2  -6   3 14304.7 556.784  12
  -2  -6   2 3982.98 168.684  12
  -2  -6   2 3989.80 175.100  11
  -2  -6   2 3948.80 181.734  28
  -2   6   2 4074.22 198.344  32
  -2  -6   2 4227.16 177.202  30
  -2  -6   2 4224.76 185.332  25
  -2  -6   2 4032.60 182.396   6
  -2  -6   1 10603.0 419.461  11
  -2  -6   1 10301.9 430.691  28
   2  -6  -1 10219.8 422.119  29
  -2  -6   0 2434.57 131.784  28
   2  -6   0 2279.05 120.857  29
   2  -6   1 21414.0 883.743  29
  -2  -6  -1 22403.3 891.205  28
  -2   6  -1 24593.5 893.753  32
  -2  -6  -2 10765.9 454.053  28
   2  -6   2 11290.7 448.734  29
   2  -6   2 10292.5 438.393  21
  -2   6  -3 105.825 44.4166  32
   2  -6   3 65.6423 53.3904  29
  -2  -6  -3 72.5907 69.5981  28
   2  -6   3 83.8214 40.6810  10
   2  -6   3 16.0147 42.6841  21
   2  -6   4 367.120 51.2799  10
   2  -6   4 445.540 51.4917  12
   2  -6   4 494.191 63.2448  11
   2  -6   4 408.784 65.0133  29
  -2  -6  -4 326.142 76.7710  28
   2   6   4 391.463 76.0537  32
   2  -6   4 431.732 59.4760  21
   2  -6   5 11693.2 493.145  12
   2  -6   5 12300.6 503.051  11
   2  -6   5 12661.1 494.116  10
   2   6   5 12144.3 508.766  32
   2  -6   5 12429.4 502.146  21
   2  -6   6 795.279 67.7605  12
   2  -6   6 904.847 78.7337  11
   2  -6   6 746.702 67.1108  10
   2  -6   6 840.728 70.1243  18
  -2  -6  -6 851.849 87.8851  28
   2  -6   6 854.772 77.7180  29
   2  -6   7 134.651 50.2765  34
   2  -6   7 350.184 54.4751  18
   2  -6   7 309.213 52.3156  10
   2   6   7 50.2449 55.0569  32
   2  -6   7 182.532 53.7322  29
  -2  -6  -7 77.7294 64.4763  28
   2  -6   7 273.734 49.8156  26
   2  -6   7 237.112 62.4780  11
   2  -6   7 122.535 58.7941  21
   2  -6   7 171.718 51.8602   4
   2  -6   7 189.346 53.5815  14
   2   6   8 5338.02 262.838  32
   2  -6   8 5988.76 265.537  29
  -2  -6  -8 6195.54 275.377  28
   2  -6   8 5661.65 254.688  26
   2  -6   8 5918.81 257.858  10
   2  -6   8 5759.83 267.374  11
   2  -6   8 6065.68 273.813  21
   2  -6   8 5371.67 258.784  20
   2  -6   8 5736.96 261.924  34
   2  -6   8 5530.45 255.569  18
   2  -6   8 5736.62 261.338   4
   2  -6   8 5424.49 260.440  14
   2  -6   9 2569.41 142.673  29
  -2  -6  -9 2401.46 150.807  28
   2  -6   9 2368.11 133.703  26
   2  -6   9 2366.03 134.340  10
   2  -6   9 2115.34 136.419  20
   2  -6   9 2695.83 154.737  21
   2  -6   9 2569.17 142.914  34
   2  -6   9 2471.02 136.075  18
   2  -6   9 2260.46 138.921   4
   2  -6   9 2167.04 139.736  14
  -2  -6 -10 1931.75 140.795  28
   2  -6  10 2280.91 131.121  26
   2  -6  10 2249.78 128.416  10
   2  -6  10 2263.71 148.526  21
   2  -6  10 2072.54 133.366  20
   2  -6  10 2487.20 140.938  34
   2  -6  10 2145.39 129.947  18
   2  -6  10 2051.90 137.987  14
   2  -6  10 2100.80 135.819   4
   2  -6  11 3509.27 181.985  34
   2  -6  11 3493.55 175.458  18
   2  -6  11 3511.69 187.840  14
   2  -6  11 3251.88 176.562  26
   2  -6  11 3574.15 197.185  21
   2  -6  11 3092.12 179.878  20
   2   6  12 553.030 88.6615  13
   2  -6  12 437.125 73.0322  20
   2  -6  12 457.371 84.3954  21
   2   6  12 529.275 74.2979   3
   2  -6  12 352.934 66.2683  26
   2  -6  12 558.660 75.9041  34
   2  -6  12 353.947 73.2121  14
   2   6  13 7713.32 355.942  13
   2   6  13 7612.61 360.377  33
   2  -6  13 7512.96 339.434  26
   2   6  13 7635.43 340.748   3
   2   6  13 7276.52 345.993  31
   2   6  14 94.0401 53.6065   3
   2   6  14 21.0063 61.9757  13
   2   6  15 334.643 53.3305   3
   2   6  15 298.170 69.3942  33
   2   6  15 398.954 57.6660  31
   2   6  15 373.546 63.7492  13
   2   6  16 333.438 58.3072  15
   2   6  16 374.770 48.0155  31
   2   6  16 497.384 63.7674  33
   2   6  16 487.833 57.3783  13
   2   6  17 45.2195 35.8572  15
   2   6  17 7.75620 36.4732  33
  -2   7  17 434.668 49.5906  15
  -2   7  17 305.516 41.3385  31
  -2   7  16 132.111 54.2313  15
  -2   7  16 175.523 42.0194   3
  -2   7  16 132.715 47.7735  13
  -2   7  16 178.082 47.4974  31
   2  -7 -15 40.7763 49.1418  35
  -2  -7  15-8.50004 48.5329  34
  -2   7  15 79.4856 49.9057   3
  -2   7  15 104.560 55.2909  13
  -2   7  15 94.8828 52.4774  31
   2  -7 -14 794.461 90.1759   7
  -2   7  14 924.858 83.9415   3
   2  -7 -14 760.976 87.9960  35
  -2   7  14 969.826 97.1221  13
  -2   7  13 1906.59 135.359  13
   2  -7 -13 1543.57 124.769   7
  -2  -7  13 1475.51 102.322  26
  -2  -7  13 1799.00 117.645  34
  -2   7  13 1740.05 120.412   3
  -2  -7  12 217.512 58.8019  10
  -2  -7  12 67.6284 52.4743  26
  -2  -7  12 106.194 66.6796  34
  -2  -7  11 2830.42 156.264  18
  -2  -7  11 3027.94 158.582  26
  -2  -7  11 3026.64 171.895  29
  -2  -7  11 3013.52 171.817  34
  -2   7  10 2256.37 142.204  32
  -2  -7  10 2550.59 149.609  29
  -2  -7  10 2338.95 132.593  26
  -2  -7  10 2526.59 140.000  22
  -2  -7  10 2348.48 134.927  18
  -2  -7  10 2574.57 141.524  10
  -2  -7  10 2261.97 146.418  34
  -2  -7   9 17.9980 45.0044  26
  -2  -7   9 52.4742 53.5349  18
  -2  -7   9 115.822 54.9265  10
  -2   7   9-24.0233 61.7417  32
  -2  -7   9 82.6323 59.3724   4
  -2  -7   9 45.1481 65.5765  29
  -2  -7   9 88.1977 52.7360  22
  -2  -7   8 7111.36 297.332  18
  -2  -7   8 6584.58 306.765  29
  -2  -7   8 6386.74 289.514  26
  -2  -7   8 6686.65 294.313  22
  -2   7   8 6412.69 306.892  32
  -2  -7   8 7129.00 297.495  10
  -2  -7   8 6674.10 303.228   4
  -2  -7   7 478.326 55.3945  26
  -2  -7   7 424.209 59.2577  18
  -2  -7   7 310.031 56.6656  22
  -2   7   7 268.601 70.0742  32
  -2  -7   7 346.382 68.5894  29
  -2  -7   7 367.759 64.1583   4
  -2  -7   7 475.643 60.5743  10
  -2  -7   6 224.569 48.4760  22
  -2  -7   6 165.537 59.0788  29
  -2  -7   6 246.206 51.2363   4
  -2   7   6 81.1367 62.8833  32
  -2  -7   6 289.311 53.1302  10
  -2  -7   5 653.472 73.2289  29
  -2  -7   5 818.555 66.3510  22
  -2   7   5 677.807 80.0829  32
  -2  -7   5 732.307 61.7419  10
  -2  -7   4 3531.13 174.533   6
   2   7  -4 3976.92 177.458  32
  -2  -7   4 3655.96 166.598  10
  -2  -7   4 3580.44 169.698  11
  -2  -7   3 4382.12 200.962   6
  -2  -7   3 4226.94 205.063  29
   2   7  -3 4688.33 209.661  32
  -2  -7   3 4323.62 192.969  11
  -2  -7   2 1310.00 87.1129   6
  -2  -7   2 1379.90 95.2451  29
  -2   7   2 1608.64 110.071  32
   2   7  -2 1749.04 110.588  32
  -2  -7   1 16117.3 678.341   6
  -2  -7   1 16230.8 682.903  29
  -2  -7   1 16333.5 684.586  28
  -2   7   1 19984.5 702.795  32
   2   7  -1 20035.1 704.641  32
  -2  -7   0 2649.64 133.575   6
  -2   7   0 3261.58 160.623  32
   2   7   0 3437.72 166.432  32
   2  -7   0 2796.71 137.262  29
  -2  -7   0 2738.50 146.655  28
   2   7   1 21209.2 787.280  32
  -2   7  -1 21845.7 780.891  32
  -2  -7  -1 17812.7 772.258  28
   2  -7   1 18199.3 764.952  29
  -2   7  -2 3309.55 156.089  32
   2  -7   2 2959.65 149.573  29
  -2  -7  -2 2777.75 156.490  28
  -2   7  -3 55.3233 44.8988  32
   2  -7   3 28.9663 46.2603  11
   2  -7   3 104.511 37.6584  12
   2  -7   3 37.4357 47.4604  29
   2  -7   3 113.679 42.6659  10
  -2  -7  -4 705.072 78.0705  28
   2  -7   4 674.196 62.1726  21
   2   7   4 734.223 82.8528  32
   2  -7   4 682.267 57.8833  10
   2  -7   4 825.492 72.1132  11
   2  -7   4 684.088 58.3830  12
  -2  -7  -5 9029.86 398.443  28
   2  -7   5 9213.18 391.842  29
   2  -7   5 9418.31 392.177  11
   2  -7   5 8749.12 380.813  12
   2  -7   5 9545.75 383.761  10
   2   7   5 9423.11 403.056  32
   2  -7   6 1940.96 115.972  12
   2  -7   6 2132.74 119.998  10
   2  -7   6 2125.06 127.296  11
   2  -7   6 2213.48 128.715  21
  -2  -7  -6 2205.84 140.403  28
   2  -7   6 2282.82 128.793  29
   2  -7   6 2380.79 126.672  18
   2   7   6 1992.56 134.158  32
   2   7   7 7827.92 365.452  32
   2  -7   7 8056.51 351.641  26
   2  -7   7 8669.86 354.676  10
   2  -7   7 8101.71 361.214  11
   2  -7   7 8443.20 364.271  21
  -2  -7  -7 8109.24 370.856  28
   2  -7   7 8651.42 361.348  29
   2  -7   7 8515.96 357.442  18
   2  -7   7 8090.42 354.737  34
   2  -7   7 7967.21 357.541   4
   2   7   8 1124.95 102.971  32
   2  -7   8 1218.42 91.1416  26
   2  -7   8 1176.36 92.4572  10
   2  -7   8 1212.52 103.417  11
   2  -7   8 1147.03 101.015  21
   2  -7   8 1199.20 94.8718  20
   2  -7   8 1372.16 104.930  29
  -2  -7  -8 1292.10 112.961  28
   2  -7   8 1433.22 98.5018  18
   2  -7   8 1257.37 99.2600  34
   2  -7   8 1205.76 99.8051   4
   2   7   9 5505.28 282.079  32
  -2  -7  -9 5958.90 294.174  28
   2  -7   9 6546.88 280.438  10
   2  -7   9 5640.92 277.124  20
   2  -7   9 6306.81 292.524  21
   2  -7   9 5905.66 281.926   4
   2  -7   9 6423.10 279.995  18
   2  -7   9 5997.27 279.104  34
   2  -7   9 6554.65 279.240  26
  -2  -7 -10 9073.38 397.558  28
   2  -7  10 9035.29 395.066  21
   2  -7  10 8101.19 379.772  20
   2  -7  10 8722.37 379.765  18
   2  -7  10 8833.46 382.790  34
   2  -7  10 8953.13 380.052  26
   2  -7  11 629.466 81.9030   4
   2  -7  11 587.505 77.7193  20
   2  -7  11 512.431 82.4934  21
   2  -7  11 657.575 75.2808  18
   2  -7  11 527.086 74.2691  26
   2  -7  11 476.559 76.1651  34
   2  -7  11 634.783 74.1250  10
   2  -7  12 1501.90 108.486  26
   2  -7  12 1809.69 114.778  34
   2   7  12 1588.71 129.769  13
   2   7  12 1584.48 116.024   3
   2   7  13-6.81712 54.7282   3
   2   7  13 4.64955 68.6825  13
   2   7  14 131.163 62.9950  13
   2   7  14 101.628 64.0591  33
   2   7  14 179.409 56.1557  31
  -2  -7 -14 49.1606 56.9193   7
   2   7  14 190.956 51.8892   3
   2   7  15 630.710 61.7978  31
   2   7  15 604.911 71.6055  33
   2   7  15 527.135 56.2983   3
   2   7  15 571.186 67.4960  13
   2   7  16 633.900 57.4195  33
   2   7  16 718.360 64.8441  15
   2   7  17 288.821 36.6145  15
  -2   8  17 316.118 35.9404  15
  -2   8  16 930.924 72.7932  15
  -2   8  16 960.191 65.5372  31
  -2   8  15-17.1245 40.4550   3
  -2   8  15 31.6511 47.1800  31
   2  -8 -15-31.7786 42.1552  35
  -2   8  15-3.11901 46.9413  13
  -2   8  14 270.654 69.2943  13
  -2   8  14 255.222 57.5280   3
  -2   8  14 319.591 67.3233  31
   2  -8 -14 277.116 64.9265   7
   2  -8 -14 359.388 66.3605  35
  -2  -8  14 353.477 61.3281  34
  -2   8  13 688.804 79.1808   3
   2  -8 -13 523.419 83.7773   7
  -2   8  13 677.658 89.5776  13
  -2  -8  12 5117.18 238.464  18
  -2  -8  12 5327.56 242.511  10
  -2  -8  12 5291.07 250.847  34
  -2  -8  11 916.801 94.0867  29
  -2  -8  11 952.146 80.4902  18
  -2  -8  11 870.373 91.2349  34
  -2  -8  11 980.718 83.4338  10
  -2  -8  10 738.748 88.9522   4
  -2  -8  10 751.084 95.9758  29
  -2  -8  10 941.199 80.7626  18
  -2   8  10 529.055 84.4485  32
  -2  -8  10 759.525 73.4286  26
  -2  -8  10 655.012 87.2521  34
  -2  -8   9 932.332 84.1365  10
  -2  -8   9 804.624 76.0386  26
  -2  -8   9 1107.15 100.185  29
  -2  -8   9 957.725 84.8693  18
  -2   8   9 647.572 90.9952  32
  -2  -8   8 331.285 66.5885   4
  -2  -8   8 443.866 64.7478  10
  -2  -8   8 384.037 79.3152  29
  -2  -8   8 387.269 63.3992  18
  -2   8   8 484.089 85.0283  32
  -2  -8   8 369.919 57.6896  26
  -2   8   7 6557.64 316.910  32
  -2  -8   7 6160.17 290.777  26
  -2  -8   7 6662.32 305.161   4
  -2  -8   7 7109.35 302.395  18
  -2  -8   7 6831.04 311.161  29
  -2  -8   7 7476.85 301.562  10
  -2  -8   6 629.978 66.1719  10
  -2  -8   6 471.913 75.0231  29
  -2   8   6 487.397 84.8736  32
  -2  -8   6 548.231 66.3029   4
  -2  -8   5 1072.37 92.2777  29
  -2  -8   5 1100.71 80.1484  10
  -2   8   5 1138.32 104.787  32
  -2  -8   4 30316.8 1211.67  29
  -2  -8   4 30729.2 1200.02  10
  -2   8   4 31461.4 1225.05  32
  -2  -8   3 16773.6 689.375  29
  -2   8   3 17267.5 703.703  32
  -2  -8   3 17267.2 685.844   6
  -2   8   2 7614.12 324.572  32
  -2  -8   2 6785.40 300.581   6
  -2   8   1 134.840 65.5606  32
  -2   8   0 1929.23 125.701  32
   2   8   0 1873.67 128.959  32
   2   8   1 91.7234 64.8909  32
  -2  -8  -1-3.29373 52.9005  28
   2   8   2 15059.6 587.394  32
  -2  -8  -2 13998.3 575.138  28
   2  -8   2 13275.5 562.892  11
   2   8   3 2010.84 132.112  32
  -2  -8  -3 1933.63 122.257  28
   2  -8   3 1823.48 110.907  29
   2  -8   3 1609.40 96.5591  12
   2  -8   3 2003.89 114.326  11
   2  -8   3 1745.13 98.9368  10
   2   8   4 3800.31 202.916  32
  -2  -8  -4 3710.81 197.337  28
   2  -8   4 3800.15 185.057  29
   2  -8   4 3811.38 175.714  10
   2  -8   4 3383.58 171.237  12
   2  -8   4 3920.97 185.691  11
   2  -8   5 354.887 56.1319  10
   2  -8   5 329.434 63.4728  29
  -2  -8  -5 420.085 80.3923  28
   2  -8   5 286.556 49.1480  12
   2  -8   5 278.728 58.6382  11
   2   8   5 365.360 79.3582  32
   2  -8   6 6861.96 328.213  12
   2  -8   6 8183.88 336.071  10
   2  -8   6 7704.01 341.692  11
   2  -8   6 8364.31 346.021  29
  -2  -8  -6 7654.92 353.546  28
   2  -8   6 7990.14 340.594  18
   2  -8   6 7494.39 333.237  34
   2   8   6 8186.87 358.186  32
   2   8   7 1161.61 110.152  32
   2  -8   7 1213.86 90.6702  26
   2  -8   7 1124.12 100.735  11
   2  -8   7 1434.38 98.1060  10
   2  -8   7 1026.66 91.6429  21
   2  -8   7 1161.57 102.636  29
  -2  -8  -7 1051.65 111.029  28
   2  -8   7 1330.74 99.0078  18
   2  -8   7 1158.29 94.4348  34
   2  -8   7 1042.72 93.9604   4
   2   8   8 2357.35 160.570  32
   2  -8   8 2913.51 149.320  26
   2  -8   8 3230.28 155.762  10
   2  -8   8 2503.59 152.892  21
   2  -8   8 2537.21 147.742  20
   2  -8   8 2458.33 147.134  34
   2  -8   8 3249.04 157.518  18
  -2  -8  -8 2302.41 167.066  28
   2  -8   8 2373.94 154.523  29
   2  -8   8 2442.98 153.671   4
   2  -8   9 2037.44 122.115  26
   2  -8   9 2003.76 132.410   4
   2  -8   9 1646.25 117.306  20
   2  -8   9 1956.05 131.306  21
   2  -8   9 1917.43 123.626  18
   2   8   9 2056.27 138.368  32
   2  -8   9 2021.32 125.843  34
   2  -8  10 296.268 72.6913   4
   2  -8  10 148.823 59.8847  20
   2  -8  10 333.121 66.8787  10
   2  -8  10 288.332 66.0352  18
   2  -8  10 125.455 57.5225  26
   2  -8  10 81.3821 58.6932  34
   2  -8  11 659.702 73.9530  10
   2  -8  11 513.406 70.7795  20
   2  -8  11 736.559 77.4416  34
   2  -8  11 636.234 73.9256  18
   2  -8  11 719.143 83.1098   4
   2  -8  11 527.711 72.0573  26
   2   8  12 605.996 77.4238   3
   2   8  12 730.337 96.1167  13
   2   8  13 202.659 56.3874   3
   2  -8  13 130.650 50.3802  26
   2   8  13 248.635 62.0970  31
   2   8  13 307.932 68.6600  33
   2   8  13 237.300 73.6851  13
   2   8  14-28.1476 52.6331  13
  -2  -8 -14-34.3353 50.3737  35
   2   8  14-20.0825 43.2967   3
  -2  -8 -14-5.29084 48.7662   7
   2   8  14 46.8444 49.6984  33
   2   8  14-29.3688 46.8226  31
   2   8  15 39.2513 34.7850  31
   2   8  15 65.8009 37.8790  33
  -2  -8 -15 48.0149 37.4623  35
   2   8  16 166.595 37.4709  15
  -2   9  16 269.178 38.2247  15
  -2   9  16 269.136 33.8381  31
   2  -9 -15 360.301 42.6158  35
  -2   9  15 379.654 48.2851  31
  -2   9  15 349.498 55.1703  15
   2  -9 -14 201.696 53.6774   7
  -2   9  14 246.900 48.1359   3
  -2   9  14 225.648 56.8442  13
   2  -9 -14 194.926 50.8012  35
  -2  -9  14 322.323 50.9496  34
  -2   9  14 193.721 55.1191  31
  -2   9  13 24.3758 62.0054  13
  -2   9  13-3.22121 52.2714   3
   2  -9 -13-44.4315 59.3631   7
  -2  -9  13 40.2465 47.5380  34
   2  -9 -13-12.5790 57.0938  35
  -2  -9  12 1380.33 91.5857  18
   2  -9 -12 1256.43 111.783   7
  -2  -9  12 1553.37 96.6780  10
  -2  -9  11 677.635 69.0414  18
  -2  -9  11 757.870 79.7115  34
  -2  -9  11 801.425 77.4668  10
  -2  -9  10 9886.71 414.242  10
  -2  -9  10 10341.5 426.877  29
  -2  -9  10 9544.42 410.880  18
  -2   9  10 9192.15 422.868  32
  -2  -9  10 9647.48 419.062  34
  -2  -9  10 9463.47 419.804   4
  -2   9   9 639.702 93.1612  32
  -2  -9   9 815.399 84.0418  10
  -2  -9   9 652.969 89.5299  29
  -2  -9   9 820.417 83.7194  18
  -2  -9   9 692.946 72.1299  26
  -2  -9   9 718.830 85.2128  34
  -2  -9   9 611.197 83.0281   4
  -2  -9   8 223.232 75.6360  29
  -2  -9   8 378.180 69.4784  18
  -2   9   8 227.093 80.1681  32
  -2  -9   8 298.307 56.6804  26
  -2   9   7 1170.69 119.300  32
  -2  -9   7 1019.81 87.0656  10
  -2  -9   7 971.298 80.6549  26
  -2  -9   7 984.696 101.937  29
  -2  -9   7 1319.74 96.6360  18
  -2  -9   7 1118.72 95.0024   4
  -2  -9   6 323.910 72.0782  29
  -2  -9   6 372.845 62.5784  10
  -2  -9   6 313.452 63.3617   4
  -2   9   6 449.764 93.5007  32
  -2  -9   5 14917.9 588.299  10
  -2  -9   5 13746.0 591.946   4
  -2   9   5 14782.8 614.634  32
  -2  -9   5 14323.0 598.556  29
  -2  -9   4 5256.58 237.107  10
  -2   9   4 5474.24 270.027  32
  -2  -9   4 5324.38 250.072  29
  -2  -9   3 1083.07 79.6977  10
   2   9  -3 1336.13 103.429  32
  -2   9   3 1182.19 111.925  32
  -2  -9   3 915.584 84.8536  29
   2   9  -2 1001.26 97.1013  32
  -2   9   2 980.595 103.436  32
  -2  -9   2 743.658 74.0738  29
  -2   9   1 7339.06 323.102  32
   2   9  -1 7331.15 323.477  32
  -2  -9   1 6340.29 295.519  29
   2   9   0 6057.33 292.771  32
  -2   9   0 5998.31 287.701  32
  -2   9  -1 9074.29 401.480  32
   2   9   1 9143.04 409.360  32
  -2   9  -2 383.990 69.8044  32
   2   9   2 527.297 89.8221  32
   2  -9   2 419.295 60.0222  29
   2  -9   3 2090.42 118.101  10
   2   9   3 2327.74 155.384  32
   2  -9   3 2214.57 128.974  29
  -2  -9  -3 2217.02 141.764  28
   2  -9   4 1452.33 102.100  11
   2  -9   4 1507.27 98.2430  10
   2   9   4 1611.63 131.996  32
   2  -9   4 1373.50 102.596  29
  -2  -9  -4 1659.16 123.264  28
   2  -9   5 257.662 55.6664  10
   2   9   5 72.8905 79.0121  32
   2  -9   5 162.742 65.4635  29
  -2  -9  -5 136.380 84.7359  28
   2  -9   5 234.707 60.9992  11
  -2  -9  -6 1921.99 146.485  28
   2  -9   6 1848.12 127.139  29
   2  -9   6 2124.42 127.560  18
   2   9   6 1753.56 143.121  32
   2  -9   6 1798.08 116.285  34
   2  -9   6 2036.60 122.076  10
   2  -9   6 1927.30 125.734  11
   2  -9   7 3137.45 168.250  10
   2  -9   7 3446.75 179.713  29
   2  -9   7 3317.91 173.194  18
   2  -9   7 3046.00 165.511  34
   2   9   7 3395.13 195.328  32
   2  -9   7 3083.04 166.236  26
   2  -9   8 5881.59 271.033  26
   2  -9   8 6203.48 277.224  18
   2  -9   8 5818.52 281.021   4
   2   9   8 5821.65 291.870  32
   2  -9   8 5928.10 271.084  34
   2  -9   9 2640.28 152.713  34
   2  -9   9 3129.58 160.174  18
   2  -9   9 2960.66 156.378  26
   2  -9   9 2995.30 160.217  10
   2  -9   9 2616.04 161.008   4
   2   9   9 2700.76 170.759  32
   2  -9  10 2632.19 150.133  26
   2  -9  10 2976.85 157.227  10
   2  -9  10 2918.45 153.743  34
   2  -9  10 2765.79 160.081   4
   2  -9  10 2911.33 155.476  18
   2  -9  11 85.7752 60.4408   4
   2  -9  11 108.663 51.9073  10
   2  -9  12 97.4561 47.2531  26
   2   9  12 181.742 57.7399   3
   2   9  12 159.060 70.8785  13
   2   9  13 332.459 66.4963  13
   2   9  13 235.547 50.5539   3
   2  -9  13 271.109 47.6682  26
   2   9  13 248.042 55.8900  31
  -2  -9 -13 192.691 57.7091   7
  -2  -9 -14 75.6728 42.5164  35
   2   9  14 9.13810 37.6691  31
   2   9  14 14.2401 44.9197  13
   2   9  15 29.8031 39.7580  15
  -2  -9 -15 57.6094 26.6227  35
  -2  10  15 71.0722 30.9798  15
  -2  10  15 116.462 28.4892  31
   2 -10 -14 652.629 53.7912  35
  -2  10  14 714.779 61.5662  31
  -2  10  13 13.3536 51.9660  13
  -2  10  13 23.5301 42.1486   3
   2 -10 -13 60.7517 49.3191   7
   2 -10 -13 4.88228 47.8509  35
  -2 -10  13 61.4130 38.5429  34
   2 -10 -12 594.190 75.7260   7
  -2 -10  12 657.129 64.8724  34
   2 -10 -12 610.969 74.8369  35
  -2 -10  11-2.78094 42.7779  18
   2 -10 -11-47.5808 70.2391   7
  -2 -10  11 11.8854 47.2804  10
   2 -10 -11-50.1204 69.8107  35
  -2 -10  11 43.4555 48.6668  34
  -2 -10  10 1283.23 94.7339  10
  -2 -10   9 2560.88 153.043   4
  -2 -10   9 2987.07 155.068  10
  -2  10   9 2470.62 166.357  32
  -2 -10   9 2659.03 148.064  18
  -2 -10   9 2619.54 151.805  34
  -2 -10   9 3089.77 164.686  29
  -2 -10   8 114.284 60.7169   4
  -2 -10   8 87.8180 55.0574  10
  -2  10   8 208.449 79.9924  32
  -2 -10   8 154.561 60.1095  18
  -2 -10   8 87.9482 59.0134  34
  -2 -10   8 109.954 66.4620  29
  -2 -10   7 7884.74 342.582  29
  -2 -10   7 6880.05 320.114  26
  -2  10   7 7160.89 351.368  32
  -2 -10   7 7503.17 335.920   4
  -2 -10   7 7876.18 332.700  18
  -2 -10   7 7698.50 329.589  10
  -2 -10   6 3662.28 194.763  29
  -2  10   6 3679.14 212.029  32
  -2 -10   5 1438.59 98.1356  10
  -2 -10   5 1321.30 108.551  29
  -2  10   5 1283.27 132.418  32
  -2 -10   4 1672.13 113.044   4
  -2  10   4 1842.77 145.563  32
  -2 -10   4 1819.58 120.042  29
  -2 -10   4 1582.75 104.466  10
  -2 -10   3 236.154 51.6967  10
  -2  10   3 294.307 93.4366  32
   2  10  -3 216.747 70.4346  32
  -2 -10   3 120.586 60.8268  29
   2  10  -2 3467.55 187.247  32
  -2  10   2 3240.70 193.300  32
   2  10  -1 7943.89 378.363  32
  -2  10   1 8397.06 382.998  32
   2  10   0 1578.31 135.198  32
  -2  10   0 1451.67 128.323  32
   2  10   1 23378.9 944.790  32
  -2  10  -1 22652.6 934.912  32
  -2  10  -2 660.281 85.1694  32
   2  10   2 558.195 102.691  32
   2 -10   2 510.470 70.8705  29
   2 -10   2 636.780 65.6399  10
   2 -10   3 424.075 60.3668  10
   2  10   3 362.599 99.3755  32
   2 -10   3 363.472 64.2620  29
   2  10   4 3610.35 206.547  32
   2 -10   4 3029.03 171.114  29
   2 -10   4 3213.42 165.103  10
   2 -10   5 109.261 60.4191  29
   2  10   5 108.568 94.4221  32
   2  10   6 84.2449 80.8986  32
   2 -10   6 170.448 68.4752  18
   2 -10   6 210.821 64.5073   4
   2 -10   7 88.5004 63.1213   4
   2 -10   7 286.169 67.9506  10
   2 -10   7 185.233 58.3621  26
   2 -10   7 196.772 67.0789  18
   2  10   7 92.8953 83.0001  32
   2 -10   8 964.161 87.0216  26
   2 -10   8 1463.28 102.195  10
   2  10   8 1265.72 119.149  32
   2 -10   8 1291.62 99.8700  18
   2 -10   8 1256.23 90.1652  34
   2 -10   8 1133.41 99.4148   4
   2 -10   9 59.9718 60.9471   4
   2 -10   9 31.2737 53.9197  10
   2 -10   9 65.7818 52.6866  18
   2 -10   9 92.9535 46.9863  34
   2 -10   9 51.9419 47.9136  26
   2  10   9 67.2819 62.2677  32
   2  10  10 1366.51 107.650  32
   2 -10  10 1460.24 101.053  10
   2 -10  10 1656.67 99.1550  34
   2 -10  10 1600.57 109.871   4
   2 -10  11 1630.35 101.415  18
   2 -10  11 1769.68 101.645  10
   2 -10  11 1528.59 98.3518  26
   2  10  12 1772.55 116.054  13
   2  10  12 1670.92 100.837   3
   2 -10  12 1661.00 94.8216  26
  -2 -10 -13 817.539 65.8357  35
   2  10  13 879.104 75.3203  13
   2  10  13 725.379 64.7873  31
  -2 -10 -14 313.622 37.3070  35
   2 -11 -14 40.5673 23.7720  35
  -2  11  14 88.7697 27.4036  31
   2 -11 -13 991.682 64.8991  35
  -2  11  13 1001.84 71.1878  31
  -2  11  12 193.081 54.0414  13
   2 -11 -12 323.079 57.2610   7
   2 -11 -12 235.394 52.2491  35
  -2 -11  11 81.0204 38.5586  18
  -2 -11  11 195.577 43.1610  10
   2 -11 -11 160.439 61.0971   7
   2 -11 -11 117.988 59.4694  35
  -2 -11  11 146.954 41.9397  34
  -2 -11  10 1600.59 100.548  18
  -2 -11  10 1590.82 98.8737  34
   2 -11 -10 1628.76 113.450  35
  -2 -11  10 1792.01 105.133  10
   2 -11 -10 1729.79 118.140   7
  -2 -11   9 612.483 68.7158  10
  -2 -11   9 596.375 66.4988  34
   2 -11  -9 649.810 86.0583   7
  -2 -11   9 638.739 73.2400   4
  -2 -11   8 12949.3 554.222   4
  -2 -11   8 13846.9 551.987  10
  -2  11   8 13783.7 573.470  32
  -2 -11   8 12754.5 548.314  18
  -2 -11   8 13632.1 557.899  29
  -2 -11   7 75.3006 62.3305  29
  -2  11   7 207.507 81.5471  32
  -2 -11   7 137.865 57.1649  10
  -2 -11   7 49.1745 53.6962  18
  -2 -11   7 11.5609 54.9313   4
  -2 -11   6 503.871 77.3676  29
  -2  11   6 515.829 94.5772  32
  -2 -11   6 487.472 68.0953  10
  -2 -11   6 591.432 76.4559  18
  -2 -11   6 478.672 69.0588   4
  -2  11   5-10.9133 83.9488  32
  -2 -11   5 16.8368 49.9719  10
  -2 -11   5 26.7095 58.7114  29
  -2 -11   5 88.6056 54.2205   4
  -2 -11   4 491.267 65.5915  10
  -2 -11   4 431.005 68.2954  29
  -2  11   4 553.026 102.053  32
   2 -11  -3 891.724 86.1404  35
  -2 -11   3 1175.62 91.1976  29
  -2  11   3 1218.83 124.944  32
  -2  11   2 8174.33 388.031  32
   2  11  -2 8352.76 381.242  32
   2  11  -1 4807.04 255.314  32
  -2  11   1 4665.78 255.192  32
   2  11   0 4812.33 257.810  32
  -2  11   0 4615.45 249.717  32
   2  11   1 1537.13 139.888  32
  -2  11  -1 1499.22 126.107  32
   2  11   2 71.3316 92.6915  32
  -2  11  -2 34.4508 64.1709  32
   2  11   3 386.343 102.328  32
   2 -11   3 348.441 63.6640  10
   2  11   4 23.3098 86.5095  32
   2 -11   4 120.236 59.7054  10
   2 -11   5 962.358 85.8697  10
   2 -11   5 857.249 88.9253  18
   2 -11   5 872.174 87.7824   4
   2  11   5 997.071 116.787  32
   2 -11   6 346.719 63.8115  10
   2  11   6 342.288 91.1374  32
   2 -11   6 431.079 66.3396  18
   2 -11   6 347.904 65.8215   4
   2 -11   6 339.106 58.8408  26
   2 -11   7 164.307 56.5604  10
   2  11   7 52.3059 73.8343  32
   2 -11   7 21.5193 52.6310  18
   2 -11   7 41.0247 47.9874  26
   2 -11   7 175.258 60.9983   4
   2 -11   8 206.908 60.7584   4
   2 -11   8 141.971 57.3004  10
   2 -11   9 1537.73 100.737  26
   2 -11   9 1809.41 107.805  10
   2 -11   9 1821.44 108.684  18
   2 -11   9 1763.95 112.281   4
   2  11   9 1656.52 117.777  32
   2  11  10-34.8711 48.8671  32
   2 -11  10 54.8992 40.8445  10
   2 -11  10 47.1301 42.7199  18
   2 -11  10-2.41796 40.8596  26
   2 -11  10 54.0746 45.8925   4
   2 -11  11-13.7820 35.3940  26
  -2 -11 -11 31.5937 51.6498   7
  -2 -11 -12 5729.30 245.476  35
  -2 -11 -13 2221.96 104.503  35
   2 -12 -12 49.7272 31.7948  35
   2 -12 -11 706.019 60.3896  35
  -2 -12  10 225.617 41.2655  18
   2 -12 -10 168.594 52.4381  35
   2 -12 -10 92.5370 51.7210   7
  -2 -12  10 208.691 40.9824  10
  -2 -12   9 78.6391 43.1701  18
   2 -12  -9 43.5051 56.4999  35
   2 -12  -9-25.6865 57.8914   7
  -2 -12   9 132.400 44.8421  10
   2 -12  -8 500.546 68.4099  35
  -2 -12   8 668.460 65.6446  18
  -2 -12   8 610.200 65.3490   4
   2 -12  -8 466.955 73.9897   7
  -2 -12   8 746.902 71.8992  10
  -2 -12   7 1214.23 86.4717  10
   2 -12  -7 932.467 95.1100   7
   2 -12  -7 1107.15 92.9885  35
  -2 -12   7 1192.88 88.3984  18
  -2 -12   7 1258.61 89.6394   4
  -2  12   7 1261.68 114.425  32
  -2 -12   6 1672.28 102.133  10
   2 -12  -6 1287.50 106.410   7
  -2 -12   5 3.27028 50.1130  10
   2 -12  -5 32.2815 60.5438   7
  -2  12   5 20.8512 73.8541  32
   2 -12  -4 953.844 86.1526   7
  -2 -12   4 1090.07 86.4241  10
  -2  12   4 1177.85 114.107  32
   2 -12  -4 815.470 77.9591  35
  -2  12   3 2080.70 151.922  32
  -2 -12   3 2049.46 121.108  10
   2  12  -2 4767.54 241.336  32
  -2  12   2 5113.95 254.477  32
  -2 -12   2 4378.15 215.378  10
   2  12  -1 211.424 83.0097  32
  -2  12   1 70.9267 82.3825  32
  -2 -12   1 205.037 52.7457  10
  -2  12   0 1407.65 121.969  32
   2  12   0 1172.58 125.631  32
   2 -12   0 1043.22 86.3136  10
   2  12   1 4338.82 225.839  32
  -2  12  -1 3925.49 207.884  32
   2  12   2 303.177 91.9304  32
   2 -12   2 237.364 58.1765  10
   2  12   3 517.246 100.274  32
   2 -12   3 543.423 68.8636  10
   2 -12   4-36.5864 57.3784  18
   2  12   4 50.2216 76.2993  32
   2 -12   4 14.9284 49.5087   4
   2 -12   4 133.490 53.9460  10
   2 -12   5 59.1587 53.6525  18
   2 -12   5 119.305 54.8438   4
   2  12   5 74.1237 76.2907  32
   2 -12   5 117.817 53.3957  10
   2 -12   6 1797.53 110.111  10
   2 -12   6 1852.20 116.205   4
   2 -12   6 1736.63 105.710  26
   2  12   7 510.667 79.8334  32
   2 -12   7 429.362 64.0023  18
   2 -12   7 527.862 63.9548  10
   2 -12   7 546.455 67.2390   4
   2 -12   7 522.267 58.0600  26
   2  12   8-42.1348 57.6609  32
   2 -12   8 27.3644 42.1943  10
   2 -12   8 52.2900 45.4508  18
   2 -12   8 71.9793 45.5589   4
   2 -12   8 31.4538 39.1452  26
   2  12   9 6.26624 50.6769  32
   2 -12   9 28.2440 37.4695  10
   2 -12   9 59.4891 41.8690  18
  -2 -12  -9 12.8276 49.3093  35
   2 -12   9 19.4826 37.9741   4
   2 -12   9 43.6023 35.1533  26
  -2 -12 -10 579.640 58.4932  35
   2 -12  10 542.237 51.7239  18
   2 -12  10 570.219 49.5167  10
  -2 -12 -10 496.034 58.7256   7
  -2 -12 -11 585.987 51.4170  35
  -2 -12 -12 53.1761 27.0642  35
   2 -13 -11 258.391 29.1834  35
   2 -13 -10 336.724 38.5455  35
  -2 -13   9-3.48763 31.4379  18
   2 -13  -9 15.2196 36.1017  35
  -2 -13   8 266.913 44.1448  18
   2 -13  -8 234.190 46.2174  35
   2 -13  -8 218.670 48.5982   7
  -2 -13   8 292.780 45.1557  10
  -2 -13   7 1257.33 79.7303  18
   2 -13  -7 974.769 73.5796  35
  -2 -13   7 1248.23 79.3130  10
   2 -13  -7 863.773 77.6379   7
  -2 -13   6 2304.65 116.353  18
   2 -13  -6 1819.70 105.623  35
  -2 -13   6 2125.70 111.752  10
   2 -13  -6 1788.47 108.487   7
  -2 -13   5 166.716 51.2465  18
  -2  13   5 224.036 74.8960  32
  -2 -13   5 155.221 48.2282  10
   2 -13  -5 74.9298 44.0177  35
  -2  13   4 786.090 97.4481  32
  -2 -13   4 595.791 67.1808  10
  -2  13   3 3785.43 198.438  32
  -2 -13   3 3154.88 165.043  10
  -2 -13   2 55.4343 47.0594  10
  -2 -13   1 473.244 60.3680  10
   2  13  -1 525.233 82.1853  32
   2 -13  -1 501.289 59.6037  10
  -2 -13   0 1578.01 97.0239  10
   2 -13   0 1441.24 94.6120  10
  -2 -13  -1 29.8127 44.5311  10
   2 -13   1 33.9471 45.5995  10
   2  13   2 58.0297 70.7315  32
   2 -13   2 80.6236 47.6168  10
   2 -13   3 1195.56 92.9285  18
   2 -13   3 1364.41 91.4823  10
   2  13   3 1347.76 115.186  32
   2 -13   4 19.7185 45.0843  10
   2 -13   4 70.7390 51.4702  18
   2 -13   4 21.5022 42.8323   4
   2  13   4 26.7455 69.3759  32
   2  13   5 92.2283 67.0061  32
   2 -13   5 131.454 46.0196  10
  -2 -13  -5 131.894 44.4638  35
   2 -13   5 119.004 49.6715  18
   2 -13   5 178.778 47.6432   4
  -2 -13  -5 73.4902 48.7603   7
   2 -13   5 144.612 41.4004  26
   2 -13   6 1189.26 76.8947  26
   2 -13   6 1295.19 82.6323  10
  -2 -13  -6 948.656 80.7678   7
  -2 -13  -6 1101.53 79.1006  35
   2 -13   6 1322.19 85.8871  18
   2 -13   6 1153.11 80.8894   4
   2  13   6 1471.25 105.770  32
   2 -13   7 182.361 44.1216  10
  -2 -13  -7 66.0644 42.2167  35
   2 -13   7 176.994 43.5578  18
  -2 -13  -7 185.696 47.3889   7
   2  13   7 218.253 58.8413  32
   2 -13   8 136.394 36.2261  10
  -2 -13  -8 114.828 41.0939  35
   2 -13   8 189.175 40.8979  18
  -2 -13  -9 15.6699 32.9907  35
   2 -13   9 35.0727 31.3368  18
  -2 -13 -10 68.2346 26.9577  35
  -2 -14   8 1759.40 85.7890  18
  -2 -14   7 43.0245 30.5037  18
  -2 -14   6 19.4513 34.7805  18
  -2 -14   6 30.0942 34.3962  10
  -2 -14   5 50.3293 39.6647  18
   2 -14  -5 48.7815 31.4097  10
  -2 -14   5 55.0772 34.7289  10
  -2 -14   4 886.432 67.6720  18
  -2 -14   4 916.078 65.5065  10
   2 -14  -4 725.380 57.7051  10
  -2 -14   3 1027.58 74.0321  18
   2 -14  -3 829.538 62.7267  10
  -2 -14   3 944.411 69.1281  10
  -2 -14   2 118.845 39.6847  10
   2 -14  -2 48.9740 35.2226  10
   2 -14  -1-2.22696 35.3164  10
  -2 -14   1-30.7389 38.0421  10
   2  14  -1-39.7970 49.4223  32
  -2 -14   0 2163.37 115.881  10
   2 -14   0 2172.27 117.138  10
  -2 -14  -1 2.20941 34.8356  10
   2 -14   1 7.11869 37.5516  10
   2  14   1 3.69455 57.4913  32
   2 -14   2 81.1936 40.0019  10
  -2 -14  -2 90.8205 37.3432  10
   2  14   2 132.356 62.2293  32
   2 -14   2 123.583 47.9276  18
  -2 -14  -3 98.8809 35.4640  10
   2 -14   3 79.5520 39.4211  10
   2 -14   3 81.3357 36.0448  26
   2  14   3 151.096 63.8457  32
   2 -14   3 100.808 44.4716  18
   2 -14   4 180.850 41.6313  10
  -2 -14  -4 174.681 36.0843  10
   2  14   4 179.149 60.8087  32
   2 -14   4 193.413 46.8213  18
   2 -14   5 443.359 47.1930  10
   2 -14   5 490.972 50.3649  18
   2  14   5 493.279 64.4847  32
   2 -14   6 27.7480 32.3107  18
   2 -14   7 212.583 33.6073  18
   2 -14   8-4.94338 22.3751  18
  -2 -15   5 370.262 35.5893  18
  -2 -15   4 248.669 35.0890  18
  -2 -15   3 21.2438 30.8171  18
   2 -15  -2 1027.42 64.4534  18
  -2 -15   2 1076.17 65.8025  18
   2 -15  -1 637.521 51.3161  18
  -2 -15   1 682.620 54.1541  18
  -2  15   0 98.3824 30.3377  27
   2 -15   0 91.2042 33.8724  18
   2 -15   1 410.513 44.0851  18
   2 -15   2 38.4544 29.8771  18
   2 -15   3 29.7347 29.1014  18
   2 -15   4 331.910 35.7744  18
   2 -15   5 333.188 32.1164  18
  -3   0  19-8.13380 35.6154  33
  -3   0  19 41.8488 27.8583  15
  -3   0  18 3309.87 162.907  33
  -3   0  18 3050.33 150.423  15
  -3   0  17 3.95524 65.8441  33
  -3   0  17 39.6509 43.5877   3
  -3   0  17-49.7825 50.6657  15
  -3   0  16 263.138 58.9365   3
  -3   0  16 201.213 59.9284  15
  -3   0  16 250.487 78.1522  23
  -3   0  16 80.5809 75.0079  33
  -3   0  15 227.180 69.0754  13
  -3   0  15 60.6869 75.9973  23
  -3   0  15 183.431 69.8995  15
  -3   0  15 269.912 61.4654   3
  -3   0  15 134.713 80.1900  33
  -3   0  15 209.087 56.7972  17
  -3   0  14 389.981 89.9213  23
  -3   0  14 412.012 89.5656  33
  -3   0  14 453.301 72.3655  31
  -3   0  14 237.857 72.9677  15
  -3   0  14 273.329 59.5948   3
  -3   0  14 308.976 60.3105  17
  -3   0  13 30.3801 60.4264  13
  -3   0  13-79.2229 73.1418  23
  -3   0  13-40.2722 80.3926  33
  -3   0  13 64.2856 55.1508  31
  -3   0  13-35.9710 51.2716  17
  -3   0  13 15.4828 60.9155   1
  -3   0  13-14.8701 51.8396   3
  -3   0  13 12.6063 67.9493  15
  -3   0  13 16.5977 44.6529  34
  -3   0  12 12044.8 494.932  23
  -3   0  12 11736.0 478.101  13
  -3   0  12 11230.2 480.912  15
  -3   0  12 11754.7 482.579   1
  -3   0  12 11458.6 474.936  31
  -3   0  12 10627.1 464.313  34
  -3   0  12 11588.0 494.408  33
  -3   0  12 11159.2 467.433   3
  -3   0  11 165.672 65.0093  23
  -3   0  11 21.2658 58.1929  15
  -3   0  11 183.871 48.1900   3
  -3   0  11 36.4759 56.4628   1
  -3   0  11 15.2919 40.2975  34
  -3   0  11 50.4632 66.7393  33
  -3   0  11 83.2098 49.2352  31
  -3   0  11 119.794 55.6943  13
  -3   0  10 292.514 52.0261  34
  -3   0  10 250.347 61.4340   1
  -3   0  10 264.035 73.2724  23
  -3   0  10 455.989 62.5076  13
  -3   0  10 234.255 50.4563  30
  -3   0  10 230.473 72.6869  33
  -3   0  10 449.764 59.6563  31
  -3   0  10 444.122 55.0424   3
  -3   0   9-17.0083 53.1690  13
  -3   0   9 26.2875 38.6056  25
  -3   0   9 53.6020 62.5947  23
  -3   0   9 2.65491 49.5329  21
  -3   0   9-35.6718 46.0043   3
  -3   0   9 54.0594 49.5744   2
  -3   0   9 76.0407 54.3166   1
  -3   0   9 36.2119 45.7536  34
  -3   0   9-23.1447 46.1633  31
  -3   0   9 26.5113 47.2289  30
  -3   0   9 38.1260 61.7329  33
  -3   0   8 5706.12 248.301   3
  -3   0   8 6335.94 269.807  33
   3   0  -8 5779.74 244.964   7
  -3   0   8 6111.03 261.060   1
  -3   0   8 6524.20 259.561   2
  -3   0   8 5891.64 252.255  26
  -3   0   8 6133.10 269.251  23
  -3   0   8 5664.12 249.108  25
  -3   0   8 6405.42 262.054  21
  -3   0   8 5608.47 244.379  29
  -3   0   8 5730.90 252.891  31
  -3   0   8 6408.10 259.205  30
  -3   0   8 6214.10 266.266  14
  -3   0   8 5857.38 256.190  13
  -3   0   7 1.37527 36.4545   3
  -3   0   7 45.0714 46.6847   2
  -3   0   7 29.5823 54.0084   1
  -3   0   7 50.9723 58.0595  33
  -3   0   7 25.2568 42.2784  31
  -3   0   7 18.4256 46.7648  30
  -3   0   7 24.1926 33.4491  29
  -3   0   7 82.8959 44.6233  26
  -3   0   7 79.4946 62.5375  23
  -3   0   7 58.5186 49.1141  21
  -3   0   7 32.6879 45.5611  13
  -3   0   7 66.6181 57.0126  14
  -3   0   6 66885.8 2669.13  29
  -3   0   6 71790.4 2672.41  26
  -3   0   6 75877.5 2682.47  23
  -3   0   6 77893.5 2679.66  21
  -3   0   6 76218.0 2681.65  33
  -3   0   6 65715.6 2659.84   8
  -3   0   6 77599.0 2681.79  14
  -3   0   6 76135.0 2675.94   2
  -3   0   5-1.42720 30.3980  33
  -3   0   5 42.0721 32.9135   1
  -3   0   5 36.7148 25.8469   2
  -3   0   5 91.1771 24.8444  26
  -3   0   5 28.4924 31.3160  23
  -3   0   5 25.6959 29.4150  21
  -3   0   5 42.7680 32.8736  14
  -3   0   5 16.0940 12.0328   8
  -3   0   5 44.2828 27.2494  13
  -3   0   4 2317.07 101.581  26
  -3   0   4 2390.27 105.469  13
  -3   0   4 2424.64 107.112  21
  -3   0   4 2486.18 105.606   6
  -3   0   4 2233.26 106.849  33
  -3   0   4 2469.35 103.257   2
  -3   0   3 781.667 51.2626  23
  -3   0   3 587.299 52.8281  33
  -3   0   3 1228.66 45.7427  10
  -3   0   3 1034.35 52.8052  13
   3   0  -3 982.799 50.6311   7
  -3   0   2 156955. 5964.22  23
   3   0  -2 164047. 5962.89   7
  -3   0   2 155022. 5962.84  13
  -3   0   2 152874. 5960.89  10
  -3   0   2 156763. 5964.25  33
  -3   0   1 51.3171 7.84880   5
  -3   0   1 30.4607 6.80467  13
   3   0   1 264.236 17.4611   3
  -3   0  -1 406.438 20.5768   5
   3   0   1 342.629 22.2411   9
  -3   0  -1 378.797 19.0780  27
   3   0   1 317.071 20.8452  19
  -3   0  -2 198447. 8010.52  27
   3   0   2 216444. 8012.32  26
   3   0   2 214508. 8010.80   3
   3   0   2 216836. 8013.48  12
  -3   0  -3 76.8978 19.1147  27
   3   0   3 81.8093 24.7093  26
   3   0   3 101.457 20.5971  24
  -3   0  -3 67.6050 21.2598   8
   3   0   3 63.6332 28.1586  11
   3   0   3 86.4059 29.8651  12
   3   0   3 63.5427 21.2959   3
  -3   0  -4 23865.4 896.821  16
  -3   0  -4 22870.5 893.272  27
   3   0   4 23947.4 897.029  26
   3   0   4 23887.5 898.296   1
   3   0   4 23440.4 899.125  11
   3   0   4 24317.9 898.297  13
   3   0   4 21565.3 890.766  22
   3   0   4 23230.2 902.756  21
  -3   0  -4 24047.9 895.019   8
   3   0   4 23737.7 898.326  34
   3   0   4 22761.2 894.727   4
   3   0   4 23421.2 894.859   3
   3   0   5 27.1384 32.0999  34
  -3   0  -5 24.6081 23.6438   8
   3   0   5 35.5691 26.4620  31
  -3   0  -5 81.9556 29.0701  16
   3   0   5 68.1313 30.4957  26
   3   0   5 39.6705 33.9261  11
   3   0   5 137.798 31.6086  13
   3   0   5 52.7113 41.0952  21
   3   0   5 15.7764 18.7422  22
   3   0   5 77.4269 36.7244  20
   3   0   5 57.0759 33.1683   1
   3   0   5 43.8593 25.2287   4
   3   0   6 29271.0 1146.53   3
   3   0   6 29112.7 1148.54  26
   3   0   6 31977.9 1159.57   2
   3   0   6 29578.2 1150.38   1
   3   0   6 27746.4 1140.55  22
   3   0   6 29704.9 1158.28  21
   3   0   6 30678.0 1154.60  20
  -3   0  -6 31730.9 1146.37   8
  -3   0  -6 30333.9 1148.37  16
   3   0   6 28225.4 1147.27  31
   3   0   6 31236.1 1151.35  34
   3   0   7 86.5259 47.5892  13
   3   0   7 139.723 59.2803  20
   3   0   7 30.1943 61.4767  21
   3   0   7 42.4317 30.3592  22
   3   0   7 210.298 48.4686  26
   3   0   7 63.0651 58.7617   2
   3   0   7 60.4779 41.8652   3
   3   0   7 35.5734 48.8523   1
   3   0   7 63.1331 40.3357  31
   3   0   7 75.5293 50.0006  34
   3   0   8 8080.24 346.827   3
   3   0   8 7939.04 349.830  26
   3   0   8 8729.35 354.981  13
   3   0   8 8789.48 359.887  20
   3   0   8 8801.66 367.041  21
   3   0   8 8222.75 349.894  31
   3   0   8 8885.43 354.085  34
   3   0   8 9695.17 371.080   2
   3   0   9 7.71849 41.0896  13
   3   0   9-6.61998 50.7189   2
   3   0   9 31.1686 39.2758   3
   3   0   9-9.26662 33.2243  17
   3   0   9 77.9176 66.4162  14
   3   0  10 19150.5 774.360  26
   3   0  10 19399.4 797.144  23
   3   0  10 20192.3 789.980  21
   3   0  10 18782.1 772.301  31
   3   0  10 20079.4 794.275  14
   3   0  10 19401.3 776.722  13
   3   0  10 19203.6 769.664   3
   3   0  10 20060.8 789.224   2
   3   0  11-26.3641 49.4995  13
   3   0  11 117.966 72.1489  23
   3   0  11-29.4788 58.0004  21
   3   0  11 12.9456 61.9736   2
   3   0  11-5.31580 47.5118   3
   3   0  11 54.8085 73.8587  14
   3   0  11 31.7852 62.6894  33
   3   0  11 47.7498 45.8218  31
   3   0  12 14758.5 640.597  15
   3   0  12 16426.6 663.767  14
   3   0  12 15593.6 641.917  13
   3   0  12 16532.9 670.024  23
   3   0  12 16441.5 657.085  21
   3   0  12 15071.8 658.469  33
   3   0  12 16393.6 657.105   2
   3   0  12 15666.7 638.437  31
   3   0  12 15305.6 633.090   3
   3   0  13-49.0675 66.0466  21
   3   0  13 98.9356 55.8712  15
   3   0  13 10.3728 75.6499  14
   3   0  13 36.0705 75.3245  33
   3   0  13 82.5326 76.8842  23
   3   0  14 2775.95 158.881  15
   3   0  14 3034.67 164.222  13
   3   0  14 3070.02 155.600   3
   3   0  14 2981.27 187.653  23
   3   0  14 2889.22 181.743  33
   3   0  15-20.3192 47.7586  15
   3   0  15 18.5550 67.6506  33
   3   0  15 30.4548 69.3934  23
   3   0  15 22.3948 47.0647   3
   3   0  16 4421.97 201.003   3
   3   0  16 4569.51 227.348  23
   3   0  16 4646.06 222.784  33
   3   0  16 4266.74 202.388  15
   3   0  17 57.2597 54.9780  23
   3   0  17 47.1731 51.3373  33
   3   0  18 217.684 44.6926  33
  -3   1  19 80.4596 37.6518  33
  -3  -1  19 96.5442 35.8856  33
  -3   1  19 83.3108 30.2649  15
  -3  -1  18 2798.98 146.803  33
  -3   1  18 3129.74 153.957  33
  -3   1  18 2797.34 134.934   3
  -3  -1  18 2785.30 136.278  15
  -3   1  18 2771.02 141.348  15
  -3  -1  17 941.489 93.2531  33
  -3   1  17 1092.39 99.1555  33
  -3   1  17 945.489 75.5555   3
  -3  -1  17 1141.47 77.5178   3
  -3  -1  17 1065.53 80.6185  15
  -3   1  17 1075.23 86.3824  15
  -3   1  16 5630.55 257.102   3
  -3  -1  16 5884.99 256.167   3
  -3  -1  16 5579.91 262.373  15
  -3   1  16 5702.14 267.710  13
  -3   1  16 5598.13 268.964  15
  -3   1  16 5827.46 280.368  23
  -3  -1  16 6112.22 279.931  33
  -3   1  16 5785.34 281.171  33
  -3   1  15 583.250 81.0892  13
  -3  -1  15 671.795 94.9237  23
  -3   1  15 728.999 96.1243  23
  -3   1  15 486.219 69.5364   3
  -3  -1  15 596.208 68.9346   3
  -3  -1  15 747.116 96.5100  33
  -3   1  15 457.592 66.0754  17
  -3  -1  15 407.578 62.7141  17
  -3   1  15 449.767 81.7349  15
  -3  -1  15 597.702 74.8838  15
  -3   1  15 686.906 97.8993  33
  -3   1  15 637.645 75.2386  31
  -3   1  14 3191.95 184.311  15
  -3  -1  14 3371.30 180.764  15
  -3   1  14 3536.28 195.406  23
  -3  -1  14 3580.61 197.361  23
  -3  -1  14 3306.61 165.543   3
  -3  -1  14 3048.83 177.263   1
  -3  -1  14 3244.98 164.642  34
  -3  -1  14 3689.97 198.644  33
  -3   1  14 3759.28 202.343  33
  -3   1  14 2681.61 162.901  17
  -3  -1  14 3127.93 166.686  17
  -3   1  14 3071.98 165.890   3
  -3   1  14 3416.14 177.289  31
  -3   1  13 7701.55 344.364  13
  -3   1  13 7541.93 351.587  15
  -3  -1  13 7605.57 344.255  15
  -3  -1  13 7823.10 341.326  13
  -3   1  13 7878.43 363.479  33
  -3  -1  13 7434.21 333.381  34
  -3  -1  13 8372.21 362.661  33
  -3  -1  13 7497.51 333.780  17
  -3   1  13 7281.68 339.659   1
  -3  -1  13 7849.84 331.135   3
  -3  -1  13 8069.58 346.477   1
  -3  -1  13 7928.76 360.979  23
  -3   1  13 8177.88 361.941  23
  -3   1  13 7584.09 340.247  31
  -3   1  13 7428.46 332.185   3
  -3  -1  12 10168.1 428.738  13
  -3  -1  12 10341.5 433.485  15
  -3   1  12 10164.3 432.853  13
  -3  -1  12 10966.1 447.714  33
  -3  -1  12 9965.37 423.346  34
  -3   1  12 10770.8 449.441  33
  -3  -1  12 9503.95 420.310  17
  -3   1  12 9973.47 430.453   1
  -3  -1  12 10243.5 434.699   1
  -3  -1  12 10365.7 446.875  23
  -3   1  12 10898.8 448.605  23
  -3  -1  12 9749.57 420.992  22
  -3  -1  12 10288.4 426.574  31
  -3   1  12 9790.24 427.057  31
  -3  -1  12 9909.37 418.298   3
  -3   1  12 9898.50 420.707   3
  -3  -1  11 7837.22 335.141  13
  -3  -1  11 7989.01 339.298  15
  -3   1  11 7670.81 339.176  13
  -3  -1  11 8370.42 353.182  23
  -3   1  11 8110.32 352.229  23
  -3  -1  11 7844.78 341.318   1
  -3   1  11 7703.88 337.243   1
  -3   1  11 7037.04 332.695  31
  -3  -1  11 7656.52 333.019  31
  -3  -1  11 7633.00 329.407  17
  -3  -1  11 7733.92 326.418   3
  -3   1  11 7836.75 329.818   3
  -3  -1  11 8104.57 350.698  33
  -3   1  11 8241.67 352.776  33
  -3  -1  11 7419.38 331.908  34
  -3  -1  10 9278.00 386.143  31
  -3   1  10 9010.99 389.384  31
  -3  -1  10 9821.27 401.924  14
  -3  -1  10 9681.45 389.141  13
  -3  -1  10 9510.97 392.562  15
  -3  -1  10 8909.91 382.522  25
  -3   1  10 9085.92 400.249  23
  -3  -1  10 9731.98 404.668  23
  -3   1  10 9480.09 404.149  33
  -3   1  10 8595.96 376.687  34
  -3  -1  10 10147.6 403.948  33
  -3   1  10 9248.48 390.828   1
  -3   1  10 8817.76 386.426   2
  -3  -1  10 9339.37 394.132   1
  -3   1  10 9599.31 395.054  13
  -3   1  10 9298.39 383.893   3
  -3  -1  10 9454.14 380.840   3
  -3   1   9 140437. 5229.71   3
  -3  -1   9 141704. 5226.51   3
  -3  -1   9 140159. 5231.30  31
  -3   1   9 128765. 5228.96  30
  -3  -1   9 138853. 5237.01  30
  -3  -1   9 130784. 5226.02  29
  -3  -1   9 134585. 5229.34  26
  -3  -1   9 130211. 5228.80  25
  -3  -1   9 141689. 5245.30  23
  -3   1   9 144803. 5245.42  23
  -3  -1   9 143984. 5241.10  21
  -3   1   9 126047. 5223.90  34
  -3  -1   9 148382. 5245.90  33
  -3   1   9 143296. 5245.81  33
  -3   1   9 129994. 5231.06   2
  -3  -1   9 137945. 5237.47   1
  -3   1   9 138704. 5235.82   1
  -3   1   9 138993. 5237.47  13
  -3  -1   9 141659. 5237.52  15
  -3  -1   9 137763. 5232.31  13
  -3  -1   8 4966.38 170.631   3
  -3   1   8 4443.08 174.180   3
  -3  -1   8 4706.17 195.147  33
  -3   1   8 3095.49 163.325  34
  -3   1   8 3575.07 188.356  33
  -3   1   8 3504.38 176.538   1
  -3   1   8 2934.23 167.821   2
  -3  -1   8 3949.38 183.747   1
  -3  -1   8 4866.97 177.563  31
  -3  -1   8 3153.58 177.808  30
  -3  -1   8 2914.74 163.950  29
  -3  -1   8 5279.38 176.835  26
  -3  -1   8 3059.16 167.313  25
  -3  -1   8 4285.91 193.942  23
  -3   1   8 3690.36 189.404  23
  -3  -1   8 4086.28 182.118  21
  -3   1   8 4389.94 182.960  13
  -3  -1   8 4822.06 178.973  13
  -3  -1   8 4411.90 187.288  14
  -3  -1   8 4628.29 183.762  15
  -3  -1   7 21009.2 738.608   3
  -3  -1   7 18954.9 747.241   1
  -3   1   7 19626.7 746.765   1
  -3  -1   7 20383.0 752.614  33
  -3   1   7 16903.9 736.273  34
   3   1  -7 20558.5 729.909   7
  -3  -1   7 18967.1 747.335  30
  -3   1   7 17782.4 740.753  30
  -3  -1   7 20502.6 743.048  31
  -3  -1   7 17500.0 738.917  29
  -3   1   7 16060.6 728.402  29
  -3  -1   7 19839.8 740.522  26
  -3  -1   7 19105.8 750.984  23
  -3   1   7 19392.5 751.998  23
  -3  -1   7 20374.5 751.268  21
  -3   1   7 20265.2 745.788  21
  -3  -1   7 18021.7 736.113  10
  -3  -1   7 20158.7 751.178  14
  -3  -1   7 19848.2 743.041  13
  -3  -1   7 19822.5 747.574  15
  -3  -1   6 12059.9 443.363  33
   3   1  -6 11819.8 424.590  35
  -3  -1   6 11946.1 429.764  18
   3   1  -6 12457.9 425.532   7
  -3  -1   6 10454.5 438.363  30
  -3  -1   6 12613.6 436.188  31
  -3   1   6 8478.16 423.018  29
  -3  -1   6 9471.21 432.492  29
  -3  -1   6 12169.9 434.026  26
  -3  -1   6 10308.4 440.529  23
  -3   1   6 11408.5 443.747  23
  -3  -1   6 10981.8 440.635  21
  -3  -1   6 10305.5 438.670   1
  -3   1   6 9597.02 431.881   2
  -3  -1   6 11918.6 439.963  15
  -3  -1   6 12105.6 443.646  14
  -3   1   5 33283.6 1400.56   2
  -3  -1   5 38568.7 1409.48   1
  -3  -1   5 37930.7 1408.21  33
   3   1  -5 36432.5 1394.98  35
  -3  -1   5 36844.1 1403.06  31
  -3  -1   5 36383.1 1403.62  13
  -3  -1   5 35395.9 1404.80  15
  -3  -1   5 36416.9 1407.92  14
  -3  -1   5 36714.1 1401.20  26
  -3   1   5 36606.5 1408.54  23
  -3  -1   5 37327.2 1408.75  23
  -3  -1   5 39785.7 1410.28  21
  -3  -1   5 37080.0 1404.64  20
  -3  -1   5 35894.1 1398.44  18
   3   1  -5 35879.6 1395.34   7
  -3  -1   5 36669.4 1400.76  10
  -3  -1   5 37288.3 1407.03   6
  -3  -1   5 37427.7 1400.59   3
  -3  -1   4 212738. 7564.24   1
  -3   1   4 182925. 7556.51   2
  -3  -1   4 199921. 7558.93  31
  -3   1   4 186389. 7557.91  32
  -3  -1   4 196958. 7559.02  13
  -3  -1   4 210291. 7563.72  14
  -3  -1   4 197829. 7557.13  26
  -3   1   4 192551. 7562.42  23
  -3  -1   4 200555. 7560.28  20
  -3  -1   4 195173. 7555.71  18
   3   1  -4 198236. 7553.12   7
  -3  -1   4 204506. 7558.08  10
  -3  -1   4 206213. 7561.96   4
  -3  -1   4 202272. 7562.23   6
  -3  -1   4 206627. 7556.87   3
  -3   1   3 14728.8 676.838   2
  -3  -1   3 17224.8 675.357   8
   3   1  -3 18880.9 676.316   7
  -3  -1   3 18864.4 678.955  26
  -3  -1   3 17457.4 683.133  23
  -3   1   3 17001.7 682.523  23
  -3  -1   3 19445.1 682.008  20
  -3  -1   3 18730.4 683.684   4
  -3   1   3 15348.3 677.538   6
  -3  -1   3 19256.7 679.027   3
  -3  -1   3 18996.2 679.554  10
  -3  -1   3 18638.9 680.947  31
  -3   1   3 17010.4 681.367  32
  -3  -1   3 17775.0 680.681  13
  -3  -1   3 19215.5 684.235  14
  -3  -1   2 2689.21 109.783  13
  -3  -1   2 2716.34 111.349  15
  -3  -1   2 2684.41 108.177   8
  -3   1   2 2496.02 110.195  23
  -3  -1   2 2748.70 108.053   3
   3   1  -2 2619.86 106.839   5
  -3  -1   2 2775.68 112.548   4
   3   1  -2 2839.18 109.292   3
  -3  -1   2 2646.80 109.428  31
  -3   1   2 2750.58 113.529  32
  -3  -1   2 3039.17 109.063  10
  -3  -1   1 277.188 19.1463  15
  -3  -1   1 272.530 19.9714   4
   3   1  -1 328.399 16.1612   3
  -3  -1   1 279.709 20.9976   8
   3   1  -1 335.406 19.8808   9
   3  -1   0 38983.0 1465.62  35
   3  -1   0 39760.4 1465.65   7
   3   1   0 37747.6 1462.90  12
  -3   1  -1 23323.7 901.434   3
  -3  -1  -1 24653.8 905.643  27
   3  -1   1 23229.7 901.471  10
   3   1   1 24393.9 905.082  24
   3  -1   1 23887.1 903.469  18
   3  -1   1 23561.0 901.270   3
   3  -1   1 22837.9 904.010  34
  -3  -1  -2 114462. 4366.18   1
   3  -1   2 111332. 4365.08   3
   3  -1   2 122374. 4369.54  34
   3  -1   2 117910. 4365.93  13
  -3  -1  -2 116955. 4370.16  16
  -3  -1  -2 114934. 4368.82  27
   3   1   2 114329. 4366.86  26
  -3   1  -2 111269. 4364.18  27
   3  -1   2 116698. 4365.75  22
   3   1   2 114094. 4368.61  24
   3   1   2 117254. 4367.67  20
   3  -1   2 114691. 4367.68  18
   3  -1   2 109607. 4363.98  19
  -3  -1  -2 122314. 4369.58   8
   3  -1   2 113093. 4363.67   9
   3   1   2 117390. 4365.71  11
   3  -1   2 110563. 4365.69  10
  -3   1  -2 115807. 4364.42   5
  -3   1  -3 34603.9 1266.46   5
   3  -1   3 33820.9 1268.71   3
   3  -1   3 31824.9 1266.91  17
  -3  -1  -3 34383.2 1272.76   8
   3  -1   3 32946.8 1268.86  31
  -3  -1  -3 32269.6 1271.39  27
  -3   1  -3 33678.4 1265.88  27
   3   1   3 34914.5 1271.36  26
   3   1   3 31379.9 1271.03  24
   3  -1   3 31818.1 1268.10  22
   3   1   3 31534.0 1271.52  20
   3  -1   3 35812.2 1270.92  10
   3   1   3 32070.7 1269.35  11
   3  -1   3 33210.6 1269.75  13
  -3  -1  -3 32933.0 1273.50  16
   3  -1   4 15517.7 613.699   3
   3  -1   4 18173.6 625.342   2
   3   1   4 16501.6 615.593   1
   3  -1   4 16482.4 619.256  34
   3  -1   4 15390.7 615.779  18
   3  -1   4 15345.8 612.053  17
  -3  -1  -4 16697.8 618.356   8
   3  -1   4 15580.6 614.263  31
  -3   1  -4 15089.0 609.364  27
   3   1   4 15980.3 616.401  26
   3  -1   4 15756.9 616.195  26
   3  -1   4 15792.1 612.953  22
   3   1   4 16187.8 620.247  21
   3  -1   4 16300.3 624.505  21
   3   1   4 15977.4 618.418  20
   3  -1   4 15929.7 619.485  12
   3  -1   4 16879.3 622.973  11
   3  -1   4 15329.0 614.838  10
  -3  -1  -4 15726.7 619.123  16
   3  -1   4 16030.9 615.687  13
   3  -1   5 13235.5 503.663  34
   3  -1   5 12617.3 499.112  18
  -3  -1  -5 13008.5 503.345  16
   3  -1   5 12361.6 495.108  17
  -3   1  -5 13311.7 494.528   8
  -3  -1  -5 13020.9 502.082   8
   3  -1   5 12117.7 497.781  31
  -3   1  -5 13191.3 492.267  27
   3   1   5 13032.6 500.535  26
   3  -1   5 12595.3 499.826  26
   3  -1   5 12185.2 497.669  10
   3  -1   5 12614.3 506.077  11
   3  -1   5 13497.8 511.199  21
   3   1   5 12705.4 505.289  21
   3   1   5 12763.1 502.990  20
   3  -1   5 12018.0 495.174  22
   3   1   5 12606.0 499.409   1
   3  -1   5 12557.2 499.367  13
   3  -1   6 3248.26 137.047  34
   3  -1   6 2767.01 123.419  17
  -3   1  -6 3042.68 121.459   8
   3  -1   6 2935.99 128.440  31
  -3   1  -6 2968.77 125.139  16
   3   1   6 2962.12 132.171  26
   3  -1   6 2968.68 132.301  26
   3  -1   6 2670.43 135.762  11
   3  -1   6 2721.51 125.970  10
   3  -1   6 2754.42 145.609  21
   3  -1   6 2918.58 141.621  20
   3   1   6 2295.83 115.855  22
   3   1   6 2727.69 135.843  20
   3   1   6 2760.17 138.863  21
   3  -1   6 2723.08 123.409  22
   3  -1   6 2860.80 134.927   1
   3  -1   6 3218.06 148.013   2
   3   1   6 3061.32 130.559   3
   3  -1   6 2826.78 129.243   4
   3  -1   6 2853.11 126.913   3
   3  -1   7 3313.55 153.123  31
   3  -1   7 3568.62 156.650  13
   3   1   7 3479.81 176.999  14
   3   1   7 4039.65 161.388  26
   3  -1   7 3993.69 161.035  26
   3   1   7 3686.87 162.831  13
   3  -1   7 3478.86 164.621  11
   3  -1   7 4153.95 171.155  20
   3  -1   7 3292.03 174.430  21
   3   1   7 4000.73 167.031  20
   3   1   7 3210.24 166.631  21
   3  -1   7 2701.56 144.648  22
   3   1   7 2732.67 152.256   1
   3  -1   7 3206.47 168.769   2
   3  -1   7 3258.99 148.846  17
   3  -1   7 3424.81 161.292  34
   3  -1   7 3659.21 153.531   3
   3  -1   7 3100.07 153.340   4
   3   1   7 3444.10 155.730   3
   3  -1   8 267.727 45.8967  31
   3   1   8 189.619 51.3826  31
   3  -1   8 270.124 51.5188  13
   3   1   8 535.897 59.3173  26
   3  -1   8 509.728 57.4033  26
   3   1   8 185.115 56.8339  13
   3  -1   8 418.958 69.9864  20
   3  -1   8 153.369 35.3087  22
   3  -1   8 222.039 68.2763  21
   3   1   8 189.269 58.4077  21
   3   1   8 238.771 48.2422   3
   3   1   8 51.3073 56.1625   2
   3  -1   8 82.6902 63.8556   2
   3  -1   8 303.060 43.3513  17
   3  -1   8 225.695 55.8113  34
   3  -1   8 359.441 48.3505   3
   3  -1   8 307.338 49.6053   4
   3  -1   9 5360.54 248.949  14
   3   1   9 5273.48 245.189  14
   3  -1   9 5300.28 227.780  13
   3  -1   9 5052.93 227.738  15
   3  -1   9 4829.17 226.276  26
   3   1   9 5216.65 232.821  13
   3   1   9 4342.99 231.249  21
   3  -1   9 5419.08 240.292  20
   3   1   9 5169.15 240.467   2
   3  -1   9 5526.22 242.839   2
   3  -1   9 5124.29 219.317  17
   3  -1   9 5053.78 221.948   3
   3   1   9 5240.31 225.433   3
   3  -1  10 188.918 46.1004  15
   3   1  10 249.770 68.8791  14
   3  -1  10 254.133 75.9022  14
   3  -1  10 283.864 55.0986  26
   3  -1  10 221.790 72.0050  23
   3   1  10 269.265 73.5900  23
   3   1  10 229.805 63.1038  21
   3  -1  10 315.248 69.2037  21
   3  -1  10 329.483 64.7986  20
   3  -1  10 383.511 71.4590  33
   3  -1  10 357.176 52.7084  31
   3   1  10 225.729 49.9452  31
   3  -1  10 315.537 51.4493   3
   3   1  10 300.263 49.2486   3
   3  -1  10 347.555 70.8512   2
   3   1  10 201.488 62.8893   2
   3  -1  10 288.567 53.8676  13
   3   1  10 274.729 55.9712  13
   3  -1  10 310.976 52.7827  34
   3  -1  11 6439.90 307.898  33
   3  -1  11 7319.27 313.645   2
   3  -1  11 6377.70 284.484   3
   3   1  11 6270.03 301.854   2
   3  -1  11 6779.45 292.485  13
   3   1  11 6877.09 312.714  14
   3  -1  11 6179.53 290.471  15
   3  -1  11 7223.59 316.896  14
   3  -1  11 6705.68 294.604  26
   3  -1  11 6734.55 317.388  23
   3   1  11 6647.01 317.211  23
   3  -1  11 6817.06 311.635  21
   3   1  11 7055.03 305.252  21
   3   1  11 6060.88 285.738   3
   3   1  11 6393.99 290.738  31
   3   1  11 6900.03 297.665  13
   3  -1  12 5888.67 292.633  33
   3   1  12 5889.12 295.292  33
   3   1  12 6222.09 289.556   2
   3  -1  12 6844.59 297.270   2
   3  -1  12 6064.93 268.592   3
   3  -1  12 6241.40 295.190  21
   3   1  12 6006.59 282.437  21
   3   1  12 6495.44 304.919  23
   3  -1  12 6458.28 305.250  23
   3  -1  12 6145.74 299.725  14
   3  -1  12 6277.35 276.519  13
   3   1  12 6171.34 281.070  13
   3  -1  12 6073.89 274.649  15
   3   1  12 6028.86 293.052  14
   3   1  12 5514.43 268.438   3
   3   1  12 5607.08 271.925  31
   3   1  13 4642.60 241.496  23
   3  -1  13 4434.14 239.624  23
   3  -1  13 4339.65 226.850  21
   3   1  13 4406.57 220.357  21
   3   1  13 4865.88 241.570  14
   3  -1  13 4582.44 238.379  14
   3  -1  13 4247.33 209.753  15
   3   1  13 3918.03 214.582  15
   3   1  13 4052.81 208.465  31
   3   1  13 4162.36 234.500  33
   3  -1  13 4682.05 233.708  33
   3  -1  14 216.476 55.5916  15
   3   1  14 229.728 64.9474  15
   3  -1  14 327.100 73.7959  21
   3  -1  14 378.551 79.9253  33
   3   1  14 310.224 88.9920  33
   3   1  14 388.051 85.0074  23
   3  -1  14 399.498 91.9186  23
   3   1  14 383.089 70.0979  13
   3  -1  14 284.358 56.7821   3
   3   1  14 276.448 59.5349   3
   3  -1  15 141.024 51.9849   3
   3   1  15 77.8254 49.5319   3
   3  -1  15 139.091 77.0915  23
   3   1  15 126.163 77.8641  23
   3   1  15 35.9737 51.3273  15
   3  -1  15 88.3972 63.8598  33
   3   1  15 129.680 71.9329  33
   3   1  15 86.0099 57.7579  13
   3   1  16 369.559 55.6822  15
   3   1  16 249.499 49.7050   3
   3  -1  16 324.706 74.0754  23
   3   1  16 373.471 74.2410  23
   3  -1  16 245.381 62.9661  33
   3   1  16 296.603 70.1028  33
   3   1  17-6.54098 54.5255  33
   3   1  17 115.544 37.6239   3
   3   1  17 56.2322 53.6640  23
   3  -1  17 128.153 57.6995  23
   3  -1  17 68.9872 46.1655  33
   3   1  18 339.382 48.8161  33
   3  -1  18 312.565 44.4408  33
  -3   2  19 450.169 47.0138  33
  -3   2  19 307.751 39.5563  15
  -3  -2  18 10.3350 42.7897  33
  -3   2  18 17.8456 51.2648  33
  -3   2  18 125.288 38.1404   3
  -3   2  18 86.0202 43.0126  15
  -3  -2  18 48.4439 32.9518  15
  -3   2  17 1375.55 106.767  33
  -3  -2  17 1355.55 98.2983  33
  -3  -2  17 1097.05 80.6696  15
  -3   2  17 1306.21 97.5651  15
  -3   2  17 1223.15 83.7482   3
  -3   2  16 56.6642 53.0647   3
  -3   2  16 86.2087 59.3749  13
  -3   2  15 266.192 71.4014  13
  -3  -2  15 272.640 86.3853  23
  -3   2  15 129.830 78.4395  23
  -3   2  15 231.055 64.2675   3
  -3  -2  15 217.433 58.7195   3
  -3  -2  15 226.161 77.1423  33
  -3  -2  15 243.909 54.7228  17
  -3   2  15 171.836 56.0111  17
  -3   2  15 184.963 71.1853  15
  -3  -2  15 249.938 60.2950  15
  -3   2  15 181.780 61.0558  31
  -3   2  15 132.817 81.5317  33
  -3  -2  14 4677.94 224.480  15
  -3   2  14 4238.45 233.028  15
  -3   2  14 4493.51 242.012  33
  -3  -2  14 5170.77 247.741  33
  -3  -2  14 4640.86 221.063  34
  -3  -2  14 4433.83 214.361  17
  -3  -2  14 4503.30 212.836   3
  -3   2  14 4780.21 241.148  23
  -3  -2  14 5013.11 244.854  23
  -3   2  14 4440.77 225.844  31
  -3   2  14 4389.65 218.387   3
  -3   2  13 10754.8 486.830  31
  -3  -2  13 12340.6 490.625  15
  -3   2  13 11017.0 490.579  13
  -3  -2  13 12535.7 508.704  23
  -3   2  13 11801.8 502.972  23
  -3  -2  13 11022.4 477.773  22
  -3  -2  13 12338.0 477.879   3
  -3  -2  13 11137.3 490.406   1
  -3  -2  13 12004.3 480.680  17
  -3   2  13 11566.2 506.555  33
  -3  -2  13 12051.9 504.760  33
  -3  -2  13 11533.9 485.778  34
  -3   2  13 10659.3 478.103   3
  -3   2  12 409.689 90.8123  33
  -3   2  12 463.487 76.1204  31
  -3  -2  12 520.254 75.3967  15
  -3   2  12 491.289 77.7659  13
  -3   2  12 439.214 85.1728  23
  -3  -2  12 583.816 94.7577  23
  -3  -2  12 477.223 64.7196  22
  -3   2  12 460.399 71.1273   1
  -3  -2  12 556.494 82.2811   1
  -3  -2  12 785.244 66.7178   3
  -3  -2  12 663.367 67.0326  17
  -3  -2  12 826.196 100.674  33
  -3  -2  12 417.452 72.5378  34
  -3   2  12 646.083 73.3322   3
  -3  -2  11 36516.7 1330.82  33
  -3   2  11 33108.5 1329.98  33
  -3  -2  11 33416.2 1316.40  34
  -3  -2  11 34069.8 1308.91  17
  -3  -2  11 35535.3 1323.36   1
  -3  -2  11 34735.7 1304.86   3
  -3   2  11 32197.8 1312.29   1
  -3   2  11 32649.0 1317.00  31
  -3  -2  11 33914.4 1315.37  15
  -3  -2  11 33138.6 1311.73  13
  -3  -2  11 32768.0 1310.11  26
  -3  -2  11 31338.9 1308.18  25
  -3   2  11 34934.0 1328.30  23
  -3  -2  11 35201.3 1330.11  23
  -3  -2  11 33103.5 1310.62  22
  -3   2  11 32474.9 1309.37   3
  -3   2  11 33057.4 1321.04  13
  -3   2  10 1533.88 113.006  33
  -3  -2  10 1691.37 113.370  33
  -3  -2  10 1876.36 98.9903  31
  -3  -2  10 1497.07 104.705  30
  -3  -2  10 1385.22 94.1734  29
  -3   2  10 1651.15 109.395  13
  -3  -2  10 1753.45 94.3094   3
  -3   2  10 1618.56 100.515   3
  -3  -2  10 1720.09 116.248  23
  -3   2  10 1475.72 109.727  23
  -3  -2  10 1655.43 112.773  21
  -3   2  10 1400.91 98.0975   1
  -3   2  10 1418.01 94.4786   2
  -3  -2  10 1530.73 107.309   1
  -3  -2  10 1597.71 100.469  13
  -3  -2  10 1685.85 102.604  15
  -3  -2  10 1632.71 112.172  14
  -3  -2  10 1896.16 98.9843  17
  -3  -2   9 10811.2 429.957  17
  -3   2   9 10170.7 430.631   2
  -3   2   9 10653.4 435.402   1
  -3  -2   9 10978.0 441.513   1
  -3  -2   9 11020.2 441.401  30
  -3  -2   9 10642.5 432.876  29
  -3  -2   9 11014.1 435.230  25
  -3  -2   9 10547.2 430.613  26
  -3   2   9 10501.8 443.624  23
  -3  -2   9 10485.9 425.827   3
  -3  -2   9 10516.5 431.813  13
  -3  -2   9 10000.4 432.944  15
  -3  -2   9 10447.2 442.189  14
  -3  -2   8 76753.7 2814.00   3
  -3  -2   8 78846.5 2829.63  33
  -3   2   8 67320.9 2808.72  34
  -3  -2   8 70294.4 2811.42  18
  -3  -2   8 76002.4 2817.88  17
  -3   2   8 71427.4 2817.66   2
  -3   2   8 72784.0 2821.37   1
  -3  -2   8 72733.7 2824.90   1
  -3   2   8 68234.6 2813.24  30
  -3  -2   8 76378.8 2818.70  31
  -3  -2   8 74994.4 2827.04  30
  -3  -2   8 70490.2 2819.18  29
  -3  -2   8 73026.2 2821.93  25
  -3  -2   8 75348.9 2817.64  26
  -3  -2   8 78453.5 2831.04  23
  -3   2   8 76906.9 2829.81  23
  -3  -2   8 78599.9 2830.99  21
  -3  -2   8 73290.8 2821.74  20
  -3  -2   8 73776.5 2815.51  10
  -3  -2   8 75517.9 2819.46  13
  -3  -2   8 75137.2 2821.71  15
  -3  -2   8 74539.7 2827.06  14
  -3  -2   7 13424.8 530.280   4
  -3  -2   7 14997.3 521.175   3
  -3   2   7 12748.6 527.985   1
  -3  -2   7 12988.6 531.084   1
  -3  -2   7 13673.6 532.425  33
  -3   2   7 11304.6 514.142  34
  -3  -2   7 14479.4 525.441  17
  -3  -2   7 13519.4 519.204  18
  -3   2   7 11966.3 519.448  32
  -3  -2   7 12742.3 532.664  30
  -3  -2   7 14383.8 525.231  31
  -3   2   7 11343.2 518.784  30
  -3  -2   7 12271.9 526.017  29
  -3  -2   7 14336.0 524.465  26
  -3   2   7 12615.2 532.734  23
  -3  -2   7 13891.1 535.798  23
  -3  -2   7 12472.9 527.810  25
  -3  -2   7 14278.0 537.227  21
  -3  -2   7 14279.0 528.760  20
  -3  -2   7 14264.4 523.620  10
  -3  -2   7 13658.5 524.526  13
  -3  -2   7 13380.4 532.404  14
  -3  -2   7 14005.4 528.238  15
  -3  -2   6 14635.1 552.299   1
  -3   2   6 13511.1 541.710   2
  -3  -2   6 15054.2 552.124  33
  -3   2   6 13472.5 537.430  34
  -3  -2   6 13927.7 541.018  18
  -3  -2   6 14256.5 544.489  17
   3   2  -6 12699.7 529.506   9
  -3  -2   6 14743.2 553.763  30
  -3   2   6 13583.5 541.792  30
  -3  -2   6 14903.4 545.431  31
  -3   2   6 13255.7 542.967  32
   3  -2  -6 14802.8 547.969  28
  -3  -2   6 14558.5 543.841  26
  -3  -2   6 14860.6 553.436  23
  -3   2   6 14175.4 552.203  23
  -3  -2   6 14407.5 547.231  20
  -3  -2   6 15375.3 556.175  21
  -3  -2   6 14285.2 549.582   4
  -3  -2   6 14504.0 540.985   3
  -3  -2   6 14994.7 553.365  14
  -3  -2   6 14884.0 548.308  15
  -3  -2   5 7554.54 294.460   6
  -3   2   5 6741.75 283.498   2
  -3   2   5 6507.96 280.113  34
  -3  -2   5 7805.84 293.568  33
  -3  -2   5 7382.88 287.929  17
  -3  -2   5 7054.62 284.458  18
   3   2  -5 6920.26 275.768   9
  -3  -2   5 7716.21 288.129  31
  -3   2   5 6821.65 288.161  32
   3  -2  -5 7199.44 291.198  28
  -3  -2   5 7401.80 285.999  26
  -3  -2   5 7050.68 292.724  23
  -3   2   5 7529.71 293.772  23
  -3  -2   5 7132.58 288.983  20
  -3  -2   5 7699.35 296.295  21
  -3  -2   5 7911.59 287.127  10
  -3  -2   5 7561.91 287.884  13
  -3  -2   5 7457.39 289.303  15
  -3  -2   5 7369.95 293.604  14
  -3  -2   4 27300.2 1078.79   6
  -3  -2   4 28637.3 1076.70   4
   3   2  -4 26529.9 1063.59   5
  -3   2   4 24039.3 1068.54   2
  -3  -2   4 29991.4 1070.94   3
  -3  -2   4 29969.0 1078.93   1
  -3  -2   4 29784.1 1077.74  33
  -3  -2   4 30195.1 1075.18  17
   3   2  -4 28047.7 1065.43   9
  -3   2   4 26855.0 1076.03  32
   3  -2  -4 27042.5 1076.96  28
  -3  -2   4 29437.4 1071.91  26
  -3  -2   4 28529.9 1076.89  23
  -3   2   4 27555.8 1076.35  23
  -3  -2   4 28802.7 1073.86  20
  -3  -2   4 30717.1 1080.43  21
  -3  -2   4 28634.5 1075.03  15
  -3  -2   4 29331.4 1077.19  14
  -3  -2   4 31902.2 1073.87  10
  -3  -2   3 22637.8 831.997  33
   3   2  -3 21959.4 824.488   9
  -3   2   3 21221.3 832.989  32
  -3  -2   3 22183.7 830.761  14
  -3  -2   3 22694.1 828.200  10
  -3   2   3 20737.1 829.024  23
  -3  -2   3 21392.1 830.761  23
  -3  -2   3 22516.8 833.424  21
  -3  -2   3 21800.9 828.400  20
  -3   2   3 18834.3 823.514   2
  -3  -2   3 23567.7 834.002   1
  -3  -2   3 22713.8 826.716   3
  -3  -2   3 22900.1 832.117   4
  -3  -2   2 165.184 25.3773   4
  -3  -2   2 150.290 25.0879   8
   3   2  -2 185.832 24.0044  24
  -3  -2   2 194.539 24.1562  17
  -3  -2   2 188.017 24.8028  33
  -3  -2   2 220.322 29.5726   1
  -3   2   1 67383.5 2708.44   6
   3   2  -1 74507.5 2714.69  24
  -3  -2   1 72081.0 2715.30   8
  -3  -2   1 72848.4 2712.47  17
  -3  -2   1 72062.2 2714.21  16
  -3  -2   1 75655.9 2712.47   1
   3  -2   0 8232.59 315.833  29
   3  -2   0 7729.91 311.867   2
   3   2   0 8462.37 318.005  24
  -3  -2   0 7744.03 312.816  22
  -3  -2   0 8042.08 318.543   8
   3  -2   0 8577.59 314.952   7
  -3  -2   0 7925.06 317.715  16
   3  -2   0 8207.23 314.535  35
  -3   2   0 8125.65 317.035  32
   3  -2   1 63184.8 2413.62   7
   3  -2   1 67727.1 2419.87  29
   3  -2   1 62196.1 2416.96   2
  -3   2  -1 65573.8 2417.47  32
   3  -2   1 60652.0 2416.85  34
   3  -2   1 62656.6 2413.77  35
   3  -2   2 304098. 11415.2  10
   3   2   2 297184. 11420.5  24
  -3  -2  -2 334422. 11422.7   8
   3  -2   2 315226. 11419.1  34
   3  -2   2 314643. 11419.8   2
  -3  -2  -2 284805. 11411.5   1
   3  -2   2 294539. 11412.4  15
   3  -2   3 751.272 45.0475   3
   3  -2   3 579.697 54.8987   2
   3  -2   3 776.661 51.8243  34
   3  -2   3 1035.10 49.9576  18
   3  -2   3 866.532 44.4035  17
  -3  -2  -3 655.192 53.0838  16
   3  -2   3 889.434 39.0289   9
  -3  -2  -3 609.873 53.2318   8
   3  -2   3 721.198 42.2168  15
   3  -2   3 652.116 50.5615  29
   3  -2   3 560.120 45.1625  22
   3  -2   3 963.933 48.4912  10
   3  -2   3 1025.72 52.1623  12
   3  -2   4 824.934 54.5061  34
   3  -2   4 759.054 49.5199  18
   3  -2   4 803.269 43.1292  17
  -3  -2  -4 814.826 55.6077  16
   3  -2   4 781.082 44.7834   3
   3  -2   4 1109.16 46.6491  15
   3  -2   4 830.583 46.7676  13
   3  -2   4 765.479 52.1864  29
  -3   2  -4 703.927 36.7096  27
   3  -2   4 870.217 46.5766  22
   3   2   4 737.102 48.5252  21
   3  -2   4 742.939 57.6751  21
   3  -2   4 892.403 57.4191  11
   3  -2   4 1019.31 55.2399  12
   3  -2   4 753.692 45.9322  10
  -3   2  -4 721.108 37.1461   5
  -3   2  -5 23674.8 945.956  27
   3  -2   5 27839.4 963.048  29
   3  -2   5 25775.4 957.849  26
   3  -2   5 24346.2 954.037  22
   3   2   5 23921.0 958.184  21
   3  -2   5 24887.7 967.543  21
   3  -2   5 26070.2 965.594   2
   3  -2   5 24392.7 953.410   3
   3  -2   5 24663.8 956.981  18
   3  -2   5 25401.4 952.776  17
   3  -2   5 27197.2 963.533  34
   3  -2   5 23100.9 954.551  13
   3  -2   5 24576.1 954.144  15
   3  -2   6 12937.1 501.725  34
   3  -2   6 12451.7 490.300  17
   3  -2   6 12733.9 495.890  18
   3  -2   6 12030.6 490.843   3
   3  -2   6 12847.4 507.502   2
   3  -2   6 12264.9 494.331  13
   3  -2   6 12455.7 493.345  15
   3   2   6 12107.9 505.037  14
   3  -2   6 13419.1 501.367  29
   3  -2   6 13406.6 497.987  26
   3  -2   6 11664.9 490.844  22
   3  -2   6 12431.3 509.614  21
   3   2   6 11834.2 498.226  21
   3  -2   6 12936.5 504.746  11
   3  -2   6 12721.1 494.635  10
   3  -2   6 12429.2 498.126   4
   3  -2   7 43681.9 1665.58   4
   3  -2   7 42228.7 1660.54  15
   3  -2   7 43418.5 1662.28  13
   3   2   7 45455.1 1674.99  14
   3  -2   7 43216.3 1663.85  26
   3  -2   7 42034.5 1657.51  22
   3  -2   7 43754.5 1677.60  21
   3   2   7 42922.3 1667.59  21
   3  -2   7 43353.0 1670.91  20
   3  -2   7 42740.2 1658.48   3
   3  -2   7 46728.5 1676.50   2
   3  -2   7 43427.7 1657.44  17
   3  -2   7 41569.4 1660.68  18
   3  -2   7 40099.8 1659.13  10
   3  -2   7 44352.5 1672.07  11
   3  -2   7 45336.3 1668.54  34
   3  -2   8 6381.62 258.043  13
   3  -2   8 6000.21 255.555  15
   3  -2   8 5932.30 258.806  26
   3  -2   8 5679.25 249.364  22
   3  -2   8 5838.29 275.086  21
   3   2   8 5764.68 261.819  21
   3  -2   8 6611.49 277.958   2
   3   2   8 5653.86 266.729   2
   3  -2   8 6043.83 252.287   3
   3  -2   8 5937.89 250.440  17
   3  -2   8 6197.39 260.355   4
   3   2   8 6104.40 259.302   3
   3  -2   8 6090.33 268.995  33
   3  -2   8 6554.67 265.009  34
   3   2   9 737.357 66.1107   3
   3  -2   9 737.906 64.4888   4
   3   2   9 810.791 80.0713  14
   3  -2   9 627.649 81.5636  14
   3  -2   9 699.007 59.0743  15
   3  -2   9 721.028 60.9437  13
   3  -2   9 671.687 62.4094  26
   3  -2   9 779.591 84.5396  23
   3  -2   9 611.424 72.3914  20
   3  -2   9 701.216 80.8246  21
   3   2   9 703.267 68.8356  21
   3  -2   9 787.992 60.5414   3
   3   2   9 804.034 76.5823   2
   3  -2   9 897.493 81.8847   2
   3  -2   9 735.035 54.8967  17
   3   2   9 861.470 76.0350  13
   3  -2   9 829.358 69.4895  34
   3  -2  10 98.7555 69.9528  14
   3   2  10 15.8204 59.4426  14
   3  -2  10 120.656 43.0634  15
   3  -2  10 141.215 53.2372  26
   3  -2  10 48.9206 65.4544  23
   3   2  10-27.1994 70.8436  23
   3  -2  10 83.9594 61.3935  21
   3  -2  10 86.7457 58.4876  20
   3   2  10 52.1990 47.8312  31
   3  -2  10 30.7612 55.7545  33
   3   2  10 30.3473 52.6675   2
   3  -2  10 72.8854 42.6039   3
   3   2  10 53.4241 45.6160   3
   3  -2  10 96.7355 60.2050   2
   3  -2  10 27.4839 43.9463  13
   3   2  10 10.4195 49.8152  13
   3  -2  10 26.9845 50.8646  34
   3  -2  11 706.255 86.2381  33
   3  -2  11 714.673 78.1059  34
   3   2  11 617.976 77.8575   2
   3  -2  11 723.441 89.8451   2
   3  -2  11 730.808 64.9193   3
   3  -2  11 695.936 97.5669  14
   3   2  11 615.686 84.5010  14
   3  -2  11 573.804 62.7104  15
   3  -2  11 739.699 77.7089  26
   3  -2  11 476.286 92.9201  23
   3   2  11 625.555 94.2406  23
   3  -2  11 680.954 89.8280  21
   3  -2  11 763.905 87.1045  20
   3   2  11 628.817 69.3241  31
   3   2  11 656.739 76.1210  13
   3   2  11 592.822 66.4317   3
   3  -2  12 3880.83 208.385  33
   3  -2  12 3999.00 189.837   3
   3   2  12 3879.33 209.052   2
   3  -2  12 4032.70 194.032  15
   3  -2  12 4183.43 221.862  14
   3   2  12 4461.91 219.190  14
   3  -2  12 4136.20 202.385  26
   3  -2  12 4208.56 222.225  23
   3   2  12 4059.24 223.027  23
   3   2  12 3682.06 191.384   3
   3  -2  12 4260.32 220.840  21
   3   2  12 3734.45 196.082  31
   3   2  12 3895.48 202.491  13
   3   2  13 906.884 86.1842   3
   3  -2  13 1149.35 116.884  23
   3   2  13 973.417 112.213  23
   3  -2  13 1132.20 110.444  21
   3  -2  13 1032.16 83.9896  15
   3  -2  13 1213.65 86.6615   3
   3   2  13 944.639 98.0877   2
   3  -2  13 1079.81 103.323  33
   3   2  13 921.024 118.764  33
   3   2  13 905.760 86.1285  31
   3   2  14 463.747 73.1887  15
   3  -2  14 540.288 90.7487  14
   3   2  14 418.398 88.9584  23
   3  -2  14 478.325 91.0992  23
   3   2  14 379.274 69.3275  13
   3  -2  14 475.092 80.6786  21
   3   2  14 433.486 68.0069   3
   3   2  14 488.852 73.6745   2
   3  -2  14 627.121 67.3459   3
   3   2  14 517.216 91.5058  33
   3   2  14 485.908 66.4232  31
   3  -2  14 488.000 78.4231  33
   3   2  15 2.88753 49.0209   3
   3  -2  15 85.7567 69.7822  23
   3   2  15 34.4049 67.3611  23
   3  -2  15 8.17549 63.0039  33
   3   2  15 4.90442 69.4845  33
   3   2  15-18.1686 54.0178  13
   3   2  16 2609.80 145.232  15
   3   2  16 2892.32 162.847  33
   3  -2  16 2948.68 151.832  33
   3   2  16 2716.59 158.564  23
   3  -2  16 2914.57 160.643  23
   3   2  16 2679.72 138.794   3
   3   2  17 204.545 39.9472   3
   3  -2  17 343.613 60.8220  23
   3   2  17 310.364 57.1468  23
   3   2  17 252.078 44.0718  15
   3   2  17 256.497 60.7857  33
   3  -2  17 217.375 47.6355  33
   3   2  18 260.371 46.4997  33
   3  -2  18 238.766 33.7827  33
  -3   3  19 4049.87 174.736  33
  -3   3  19 3939.84 171.986  15
  -3   3  18 93.1657 36.2871   3
  -3   3  18 117.879 50.1038  33
  -3   3  18 74.4724 43.6760  15
  -3   3  17 122.280 44.5390   3
  -3   3  17 175.351 54.1484  13
  -3  -3  17 201.555 42.2415  15
  -3   3  17 127.458 57.7803  15
  -3   3  17 157.287 63.6396  33
  -3  -3  17 121.804 51.6941  33
  -3   3  16 1961.34 119.832  17
  -3   3  16 2303.96 125.986   3
  -3   3  16 2391.72 137.205  13
  -3   3  15 6274.36 291.111   3
  -3   3  15 6574.33 308.401  23
  -3  -3  15 6642.80 290.379  15
  -3   3  15 6109.19 304.893  15
  -3   3  15 6586.49 303.856  13
  -3  -3  15 6438.58 285.610  17
  -3  -3  15 7322.76 311.216  33
  -3  -3  15 6847.93 296.049  34
  -3   3  15 6732.35 316.718  33
  -3   3  15 6212.38 297.826  31
  -3   3  14 596.553 82.9113  31
  -3   3  14 849.604 107.145  33
  -3  -3  14 866.344 80.4272  15
  -3   3  14 767.995 94.0729  13
  -3   3  14 611.920 91.2701  23
  -3  -3  14 883.649 101.167  23
  -3  -3  14 978.559 78.5816   3
  -3  -3  14 781.442 74.4572  17
  -3  -3  14 854.298 85.2211  34
  -3  -3  14 929.665 100.106  33
  -3   3  14 799.879 82.3847   3
  -3  -3  13 111.238 56.0312  15
  -3   3  13 43.6684 65.1362  13
  -3   3  13 28.1613 69.7066  23
  -3  -3  13 130.727 80.0014  23
  -3  -3  13 70.1286 52.7320  22
  -3  -3  13 137.458 56.6325  17
  -3  -3  13 37.0323 75.9755  33
  -3  -3  13 46.3241 64.5661  34
  -3   3  13 136.160 64.7805  31
  -3   3  13 165.823 89.5651  33
  -3   3  12 1547.15 111.123   3
  -3  -3  12 1921.96 125.633  34
  -3  -3  12 2089.62 133.182  33
  -3   3  12 1760.43 135.038  33
  -3  -3  12 1779.54 105.802  17
  -3  -3  12 1888.84 103.454   3
  -3  -3  12 1752.14 120.584   1
  -3   3  12 1643.95 118.649  31
  -3  -3  12 1691.37 108.958  29
  -3  -3  12 1673.62 112.175  26
  -3   3  12 1837.62 127.645  23
  -3  -3  12 1814.34 133.952  23
  -3  -3  12 1594.81 107.777  22
  -3   3  12 1613.96 121.107  13
  -3  -3  12 1659.82 109.715  15
  -3   3  11 1314.32 115.112  33
  -3  -3  11 1376.54 105.171  34
  -3  -3  11 1482.95 111.167  33
  -3  -3  11 1621.54 94.1310  17
  -3  -3  11 1698.67 91.2549   3
  -3  -3  11 1417.40 107.884   1
  -3  -3  11 1545.19 95.8494  15
  -3  -3  11 1196.57 94.3859  29
  -3  -3  11 1214.75 95.5103  25
  -3  -3  11 1474.30 98.4642  26
  -3  -3  11 1525.64 115.830  23
  -3   3  11 1412.46 107.883  23
  -3  -3  11 1467.60 97.1411  22
  -3   3  11 1260.94 107.499  13
  -3   3  11 1462.63 100.015   3
  -3  -3  10 655.170 72.1620  30
  -3   3  10 479.692 61.8691   1
  -3  -3  10 613.108 76.0522   1
  -3  -3  10 677.723 57.3982   3
  -3  -3  10 666.542 66.5656  25
  -3  -3  10 597.987 60.3476  26
  -3   3  10 641.420 74.0396  23
  -3  -3  10 608.430 75.7385  23
  -3  -3  10 647.577 74.1736  21
  -3  -3  10 557.814 61.2718  22
  -3  -3  10 537.337 62.6543  15
  -3  -3  10 613.300 75.3592  14
  -3  -3  10 601.668 58.6350  17
  -3  -3  10 597.035 58.3972  10
  -3  -3  10 640.540 77.1219  33
  -3  -3   9 524.483 66.4838  14
  -3  -3   9 495.536 63.5096  29
  -3  -3   9 635.903 59.7164  26
  -3   3   9 563.807 71.4688  23
  -3  -3   9 648.789 53.0448   3
  -3   3   9 525.932 60.2887   1
  -3  -3   9 683.439 75.8950   1
  -3  -3   9 706.059 58.9603  10
  -3  -3   9 670.195 54.3920  18
  -3  -3   8 145.721 59.5830   1
  -3  -3   8 320.613 40.7075   3
  -3   3   8 158.561 49.5102   1
  -3  -3   8 235.407 41.2424  18
  -3  -3   8 288.430 47.4700  17
  -3  -3   8 302.383 43.9178  10
  -3  -3   8 262.163 58.1737  33
  -3  -3   8 210.504 58.1977  30
  -3   3   8 189.451 43.3408  32
  -3  -3   8 269.704 53.9787  29
  -3  -3   8 240.367 46.8489  26
  -3  -3   8 181.113 56.5777  25
  -3  -3   8 213.692 59.3841  23
  -3   3   8 219.776 58.0504  23
  -3  -3   8 241.039 52.4708  20
  -3  -3   8 253.292 53.5189  22
  -3  -3   8 364.602 64.7839  21
  -3  -3   8 166.180 56.3707   4
  -3  -3   8 262.570 47.8787  15
  -3  -3   7 28587.0 1109.36   4
  -3  -3   7 30675.8 1112.27  33
  -3  -3   7 28432.2 1100.91  18
  -3  -3   7 29098.5 1103.24  17
  -3  -3   7 29064.2 1111.43   1
  -3  -3   7 29948.5 1099.27   3
  -3   3   7 25237.6 1097.97   2
  -3   3   7 28283.8 1106.48   1
  -3  -3   7 29301.8 1114.15  30
  -3   3   7 25115.7 1102.28  32
   3  -3  -7 28547.4 1109.30  28
  -3  -3   7 28044.6 1110.53  29
  -3  -3   7 28862.9 1102.95  26
  -3  -3   7 28879.7 1111.62  25
  -3   3   7 27723.8 1110.36  23
  -3  -3   7 28544.1 1111.46  23
  -3  -3   7 27049.9 1105.32  20
  -3  -3   7 30443.3 1116.67  21
  -3  -3   7 28172.7 1107.61  22
  -3  -3   7 30883.6 1105.40  10
  -3  -3   7 29037.9 1111.38  14
  -3  -3   7 29259.4 1105.27  15
  -3  -3   6 2172.63 118.943   6
  -3  -3   6 2226.61 114.805   4
  -3  -3   6 2275.52 115.922  33
  -3  -3   6 2377.84 106.260  18
  -3  -3   6 2372.51 109.679  17
  -3  -3   6 2511.44 102.831   3
  -3  -3   6 2194.50 117.984   1
  -3   3   6 1974.92 101.391   2
  -3   3   6 1800.62 111.347  32
  -3  -3   6 2126.52 120.632  30
  -3   3   6 1849.65 96.1278  30
   3  -3  -6 2085.83 117.897  28
  -3  -3   6 2614.49 108.346  26
  -3  -3   6 1983.42 119.203  25
  -3  -3   6 2145.57 116.131  23
  -3   3   6 2097.64 114.390  23
  -3  -3   6 2293.30 110.573  20
  -3  -3   6 2234.70 122.360  21
  -3  -3   6 2363.91 106.816  10
  -3  -3   6 2274.33 109.300  15
  -3  -3   6 2391.92 117.141  14
  -3  -3   5 6977.89 275.895  33
  -3  -3   5 7066.97 272.656  17
  -3   3   5 6246.47 265.631   2
  -3   3   5 6574.12 277.149  32
  -3  -3   5 7046.89 282.074  30
   3  -3  -5 6913.64 280.666  28
  -3  -3   5 6706.05 269.756  26
   3   3  -5 6726.59 264.297  24
  -3  -3   5 6754.97 275.258  23
  -3   3   5 6503.51 274.413  23
  -3  -3   5 6887.16 280.196  25
  -3  -3   5 6480.02 271.524  20
  -3  -3   5 7035.30 280.292  21
  -3  -3   5 6551.34 275.613   4
  -3  -3   5 6749.48 271.690  15
  -3  -3   5 6746.67 275.691  14
  -3  -3   4 12461.1 465.672   1
  -3  -3   4 12341.4 457.726   3
  -3   3   4 10993.4 465.882  32
   3  -3  -4 12025.0 468.928  28
  -3  -3   4 12125.4 460.320  10
   3   3  -4 11810.8 457.322  24
  -3  -3   4 11312.5 461.655  23
  -3   3   4 11015.5 460.266  23
  -3  -3   4 11934.4 466.307  21
  -3  -3   4 11435.9 459.625  20
  -3  -3   4 12031.7 462.709  33
  -3  -3   4 11732.4 460.864  17
  -3  -3   4 11962.0 467.827   6
  -3  -3   4 11873.6 460.471  15
  -3  -3   4 11430.7 461.539  14
  -3  -3   3 22111.3 832.053  33
  -3  -3   3 21634.2 831.217  17
  -3  -3   3 22940.8 830.509  10
  -3   3   3 20179.5 827.239  23
   3   3  -3 22120.0 830.627  24
  -3  -3   3 21490.4 833.930  21
  -3  -3   3 22132.3 834.994  22
  -3  -3   3 21148.3 827.572  28
   3  -3  -3 21860.2 838.409  28
  -3   3   3 20386.8 836.881  32
  -3  -3   3 20956.6 829.532  14
  -3  -3   3 21631.3 830.325  15
  -3  -3   3 22768.3 834.158   1
  -3  -3   2 37279.1 1434.10  22
  -3  -3   2 39850.4 1432.33  11
  -3  -3   2 36711.3 1427.20  12
  -3  -3   2 36175.3 1430.94  17
   3   3  -2 36511.8 1433.10  24
  -3  -3   2 38480.7 1432.36   1
  -3  -3   1 10876.7 412.336  12
  -3  -3   1 11256.7 416.173  11
   3   3  -1 10863.4 422.576  24
  -3  -3   1 10954.2 419.783  22
  -3  -3   1 11528.6 416.589   1
  -3   3   1 9745.08 413.378   2
   3  -3  -1 10759.1 417.955  29
  -3   3   0 23040.7 831.635  32
   3  -3   0 21138.7 827.575  29
  -3  -3   0 21819.8 819.752   1
  -3  -3   0 20683.1 824.634  22
   3   3   0 20247.0 830.555  24
  -3   3  -1 6677.65 256.510  32
   3  -3   1 6808.81 258.435  29
   3  -3   1 6657.87 251.461   7
  -3  -3  -1 5751.64 250.339  25
   3  -3   1 6480.14 251.139  35
  -3   3  -2 156323. 5575.92  32
   3  -3   2 155642. 5582.01  29
   3  -3   2 149930. 5575.17  10
   3  -3   2 148333. 5577.86   2
   3  -3   2 147424. 5569.44   7
   3   3   2 142132. 5573.00  14
   3  -3   2 144846. 5569.95  35
   3  -3   2 138157. 5571.08  33
   3  -3   3 16655.0 656.915  15
   3   3   3 15926.6 661.433  14
   3  -3   3 18167.7 669.266  29
   3  -3   3 18514.4 662.668  10
   3  -3   3 16730.4 662.504  22
   3  -3   3 18500.7 672.132  21
   3   3   3 14709.0 656.502  21
   3  -3   3 17568.4 652.085   9
   3  -3   3 18085.6 653.495  19
   3  -3   3 16850.8 666.934   2
   3  -3   3 15933.3 659.206  33
   3  -3   4 27261.3 1060.07  15
   3   3   4 27218.9 1066.79  14
   3  -3   4 30873.7 1073.79  29
  -3   3  -4 27816.5 1058.20  27
   3  -3   4 27650.2 1064.90  22
   3  -3   4 29528.9 1077.01  21
   3   3   4 25005.6 1060.55  21
   3  -3   4 28829.8 1068.02  18
   3  -3   4 27321.3 1064.90  33
  -3   3  -4 27857.6 1057.80   5
   3  -3   5 915.002 50.3489  15
   3   3   5 704.546 62.8563  14
   3  -3   5 794.666 67.4486  29
   3  -3   5 919.876 56.1331  10
   3  -3   5 743.394 65.4964  12
   3  -3   5 732.043 71.2458  11
   3  -3   5 770.499 55.6918  22
   3  -3   5 755.648 76.6924  21
   3   3   5 709.138 52.4488  21
   3  -3   5 736.432 68.8873   2
   3  -3   5 754.461 50.6921   3
   3  -3   5 795.522 51.4885  17
   3  -3   5 632.045 59.2885  18
   3  -3   5 770.892 68.5632  34
   3  -3   5 595.262 56.4357  33
  -3   3  -5 688.785 38.6987   5
   3  -3   6 58427.6 2095.46  34
   3  -3   6 52250.8 2089.87  33
   3  -3   6 54505.1 2088.52  18
   3  -3   6 55247.6 2083.03  17
   3  -3   6 58315.7 2098.91   2
   3  -3   6 52970.5 2082.29   3
   3  -3   6 53191.0 2082.29  15
   3   3   6 53365.6 2091.94  14
   3  -3   6 60539.1 2095.74  29
   3  -3   6 55933.4 2088.59  26
   3  -3   6 51578.3 2084.06  22
   3  -3   6 55959.1 2102.26  21
   3   3   6 48101.3 2083.45  21
   3  -3   6 55325.0 2097.06  11
   3  -3   6 57623.1 2089.04  10
   3  -3   6 54218.5 2093.21  12
   3  -3   6 54506.9 2091.84   4
   3  -3   7 867.148 71.0350   4
   3  -3   7 889.610 72.4016  33
   3  -3   7 822.343 75.9666  34
   3   3   7 579.833 62.0685  32
   3  -3   7 784.178 74.3007  29
   3  -3   7 1094.99 73.6995  26
   3  -3   7 610.233 58.4073  22
   3  -3   7 881.277 85.5300  23
   3  -3   7 837.213 89.3221  21
   3   3   7 600.040 70.8576  14
   3  -3   7 825.200 58.3584  15
   3  -3   7 828.349 57.8570   3
   3  -3   7 704.127 78.6874   2
   3  -3   7 1010.72 68.8943  18
   3  -3   7 745.616 56.2623  17
   3  -3   7 888.330 82.3036  11
   3  -3   7 919.672 66.5530  10
   3  -3   8 395.031 60.1289  33
   3  -3   8 319.453 66.5298  14
   3  -3   8 394.374 45.1085  15
   3  -3   8 378.352 51.4249  10
   3  -3   8 442.085 68.0091  11
   3  -3   8 491.176 77.2849  23
   3  -3   8 283.489 43.3253  22
   3  -3   8 452.916 48.2363   3
   3  -3   8 304.059 68.6753   2
   3  -3   8 348.713 52.2106   4
   3  -3   8 414.447 44.6121  17
   3  -3   9 4699.28 206.570   4
   3   3   9 4217.28 200.352   3
   3   3   9 4200.51 209.030  14
   3  -3   9 4266.75 218.375  14
   3  -3   9 4365.28 200.564  26
   3  -3   9 4427.98 218.362  23
   3  -3   9 4607.26 219.881  21
   3  -3   9 4338.82 210.507  20
   3  -3   9 4452.84 193.779   3
   3  -3   9 4865.11 219.486   2
   3   3   9 3757.77 205.201   2
   3  -3   9 4182.01 189.919  17
   3  -3   9 4201.26 196.199  10
   3  -3   9 4962.89 210.142  34
   3  -3  10 133.300 59.5692  34
   3  -3  10 123.476 43.2798   3
   3  -3  10 61.5394 61.9895   2
   3   3  10 95.2732 50.1673   3
   3   3  10 34.3764 51.9755   2
   3  -3  10 117.940 70.6158  14
   3  -3  10 105.767 41.6332  15
   3   3  10 93.8016 58.4031  14
   3  -3  10 154.139 54.6238  26
   3   3  10 73.1682 69.0706  23
   3  -3  10 160.330 68.2162  23
   3  -3  10 144.748 63.3249  20
   3  -3  10 44.2588 61.9550  21
   3  -3  10 103.399 54.7687  33
   3   3  10 48.5739 59.5804  13
   3  -3  10 128.677 51.7957   4
   3  -3  11 1790.07 116.090  34
   3  -3  11 1725.91 117.887  33
   3   3  11 1677.32 116.171   2
   3  -3  11 1707.69 99.7740   3
   3  -3  11 1658.23 111.994  26
   3   3  11 1599.95 130.948  23
   3  -3  11 1817.40 132.374  23
   3  -3  11 1677.43 120.899  20
   3  -3  11 1857.51 132.462  21
   3  -3  11 1712.26 131.705  14
   3  -3  11 1579.42 98.1346  15
   3   3  11 1551.73 109.856  31
   3   3  11 1590.32 106.055   3
   3   3  11 1818.86 123.195  13
   3  -3  12 700.458 94.9726  14
   3  -3  12 493.801 76.9755  26
   3  -3  12 515.959 91.5209  23
   3   3  12 621.206 98.6745  23
   3  -3  12 580.698 96.1724  21
   3   3  12 478.071 70.6350  31
   3  -3  12 567.304 79.5454  33
   3   3  12 441.518 76.9128  13
   3   3  12 584.339 80.0675   2
   3   3  12 539.912 69.7785   3
   3  -3  13 6465.89 298.491  14
   3  -3  13 6721.28 284.825  26
   3  -3  13 6184.05 298.195  23
   3   3  13 6284.50 301.591  23
   3  -3  13 6254.17 297.218  21
   3   3  13 5604.07 270.247   3
   3   3  13 5988.44 283.291   2
   3   3  13 5516.82 274.282  31
   3   3  13 5249.04 296.238  33
   3  -3  13 6396.93 286.607  33
   3  -3  14 7901.38 349.300  33
   3   3  14 8011.25 367.069  33
   3  -3  14 8290.10 362.354  21
   3   3  14 7269.47 339.216  31
   3   3  14 7648.18 348.273  13
   3  -3  14 8038.83 362.742  14
   3   3  14 7342.65 335.757   3
   3  -3  14 8314.05 363.744  23
   3   3  14 8015.95 363.555  23
   3   3  15 153.583 58.1845  13
   3   3  15 164.231 53.5234   3
   3   3  16 47.8935 57.4024  23
   3  -3  16 97.1799 57.4494  23
   3   3  16 79.8291 42.5206   3
   3  -3  16 62.6009 45.8614  33
   3   3  16 91.8894 49.9618  13
   3   3  16 121.253 68.1243  33
   3   3  16 57.1960 49.0601  15
   3  -3  17 26.0833 33.9169  33
   3   3  17 3.14111 52.8224  33
   3   3  17 51.0101 38.4883  15
   3   3  18 416.687 50.8237  33
  -3   4  19 36.2593 26.3268  15
  -3   4  18 396.939 53.7064  33
  -3   4  18 357.763 52.2198  15
  -3   4  17 849.976 82.1420  33
  -3   4  17 960.404 82.5774  15
  -3   4  17 908.055 76.0484  13
  -3   4  17 835.666 68.9381   3
  -3   4  17 903.509 73.6497  31
  -3   4  16 1057.95 97.2532  33
  -3  -4  16 921.921 82.4638  33
  -3   4  16 730.997 71.8944  17
  -3   4  16 1060.75 89.9005  13
  -3   4  16 1036.03 96.8062  15
[truncated: 15,669,403 more chars]
